# Supplementary material for: Intrinsic and extrinsic motives of undergraduate students for pursuing a master’s degree: Applying the Eccles et al. expectancy-value model
Source: PLoS One. 2025 Mar 25;20(3):e0317204. doi: 10.1371/journal.pone.0317204 (PMC11936261; doi:10.1371/journal.pone.0317204)
Supplement: S1 File — (XLSX) [file pone.0317204.s002.xlsx]

## Sheet: Data_Bergann et al_bachelor-mas
Intent_1	Intent_2_r	GR_UEQ	ZGr_UP	GenAB_1	GenAB_2r	SciAB_1r	SciAB_2r	SciAB_3r	ExpSuc_1	ExpSuc_2	Utili_1	Utili_2	Utili_3	Utili_4	SciInt_1	SciInt_2	SciInt_3	SciInt_4	SciInt_5	PsychCost	Effort	MonCost	male	ParEduL	Migr_BG	age	VocTrai	AvWorkHour	FS	SocSci	HuCulSci	Sem_End	Sem_Exc	subject
-99	-99	3.6	-99	-99	-99	-99	-99	-99	-99	-99	-99	-99	-99	-99	-99	-99	-99	-99	-99	-99	-99	-99	0	-99	-99	18	0	-99	1	0	0	0	0	1
-99	-99	3.5	-99	-99	-99	-99	-99	-99	-99	-99	-99	-99	-99	-99	-99	-99	-99	-99	-99	-99	-99	-99	0	-99	-99	21	0	-99	5	0	0	1	0	1
-99	-99	2.8	-99	-99	-99	-99	-99	-99	-99	-99	-99	-99	-99	-99	-99	-99	-99	-99	-99	-99	-99	-99	1	-99	-99	24	0	-99	6	0	0	1	0	1
5	6	2.7	-0.781874	1	4	4	4	4	3	4	3	4	3	4	4	4	4	4	4	4	5	2	0	1	0	31	1	11	6	0	0	1	0	1
6	6	2.2	-2.16229	3	3	6	6	6	4	4	1	1	1	1	4	5	1	2	4	6	4	3	0	0	0	29	0	-99	1	0	0	0	0	1
4	4	2.6	0.0808835	3	2	4	5	5	3	3	5	5	5	5	4	4	4	4	3	6	5	5	0	1	0	24	1	-99	4	0	0	0	0	1
-99	-99	3.3	0.0808835	3	5	6	6	6	-99	-99	-99	-99	-99	-99	4	3	5	3	5	-99	-99	-99	0	-99	-99	25	0	-99	5	0	0	1	0	1
6	6	3.8	0.253435	4	5	5	4	6	5	6	4	4	3	6	4	5	5	5	5	3	3	5	1	0	0	21	0	0	6	0	0	1	0	1
5	6	3.7	-0.26422	1	3	5	4	5	4	4	3	3	5	3	3	5	4	4	4	4	4	3	0	1	0	23	0	0	5	0	0	1	0	1
5	5	3.6	-0.26422	3	3	4	3	4	6	5	3	4	3	4	3	4	5	2	4	6	4	3	0	0	0	22	0	0	7	0	0	1	0	1
6	5	3.5	0.598538	5	3	5	4	6	5	6	3	4	4	4	3	4	4	3	5	6	4	2	0	1	0	-99	0	0	3	0	0	0	0	1
6	6	3.7	0.77109	4	4	5	2	5	4	5	4	5	5	4	2	5	5	3	5	4	6	4	0	1	1	19	0	0	2	0	0	0	0	1
5	6	3.8	-0.436775	4	5	5	5	5	5	5	6	6	6	6	3	4	4	4	4	6	5	2	0	1	0	21	0	0	5	0	0	1	0	1
5	-99	3.1	0.0808835	-99	-99	6	3	5	4	5	2	5	4	2	4	5	4	3	5	6	3	2	0	0	1	21	0	0	6	0	0	1	0	1
-99	-99	3.6	-1.64463	1	3	4	4	4	-99	-99	-99	-99	-99	-99	4	5	5	5	5	-99	-99	-99	0	1	0	19	0	0	1	0	0	0	0	1
6	6	4	1.28874	2	5	6	5	5	6	6	6	6	4	4	5	5	4	5	5	6	5	3	0	0	0	21	1	0	2	0	0	0	0	1
6	6	3.6	-0.609323	4	4	5	5	5	4	3	3	4	3	3	4	4	3	4	4	4	6	3	0	1	0	20	0	0	3	0	0	0	0	1
6	6	4	0.0808835	4	3	3	1	3	6	6	6	6	6	6	3	3	4	4	5	1	6	3	0	0	1	21	0	0	2	0	0	0	0	1
6	6	3.8	-1.12698	3	4	6	5	5	5	3	4	3	5	5	4	5	3	4	5	4	6	2	0	1	0	20	0	0	2	0	0	0	0	1
6	6	3.7	1.28874	5	6	5	5	6	6	6	4	4	4	4	4	5	5	5	5	5	5	2	0	1	0	21	0	0	4	0	0	0	0	1
6	6	4	1.4613	5	6	6	6	6	6	6	6	6	6	6	5	5	5	5	5	6	-99	1	0	0	0	20	0	0	1	0	0	0	0	1
5	6	3	-0.436775	3	4	5	2	3	6	5	3	5	4	4	4	4	4	3	4	6	6	4	0	0	0	22	0	0	8	0	0	1	0	1
6	6	2.5	-99	4	4	4	3	5	6	6	6	5	4	4	5	5	5	5	5	6	5	1	0	1	0	24	1	0	1	0	0	0	0	1
6	6	3.9	0.943641	5	4	5	4	4	6	6	6	3	3	3	5	4	5	4	5	1	3	2	0	1	1	19	0	0	4	0	0	0	0	1
6	6	4	1.11619	6	3	5	5	4	6	6	3	4	4	4	4	5	4	3	5	6	5	3	0	0	0	20	0	0	4	0	0	0	0	1
6	6	3.4	-0.26422	2	3	4	2	5	6	6	2	2	2	2	5	5	4	5	5	5	5	2	0	1	0	22	0	0	7	0	0	1	0	1
6	6	4	1.28874	5	4	6	6	5	5	6	3	2	2	4	4	5	5	4	5	4	5	5	1	0	0	19	0	0	2	0	0	0	0	1
6	6	3.5	1.28874	5	5	6	6	6	6	6	6	6	6	6	2	5	2	5	5	6	6	1	1	0	1	20	0	0	2	0	0	0	0	1
6	6	3.7	0.943641	2	3	5	5	4	6	5	2	4	-99	3	4	5	4	4	5	6	5	3	1	0	0	20	0	0	2	0	0	0	0	1
6	6	2.2	-2.16229	2	5	6	5	6	6	6	5	6	4	4	4	5	5	5	5	-99	6	4	1	0	0	33	1	0	9	0	0	0	1	1
4	4	3.6	-1.12698	2	3	3	4	6	6	4	4	5	3	4	4	5	5	5	4	1	5	2	1	1	0	19	0	0	4	0	0	0	0	1
6	6	4	1.8064	3	6	6	6	6	6	6	5	5	5	5	2	5	4	5	5	6	4	1	1	1	0	19	0	0	2	0	0	0	0	1
6	6	3.3	-1.12698	3	3	6	5	6	6	5	4	5	6	5	3	5	5	5	5	4	5	2	1	1	0	22	0	0	8	0	0	1	0	1
6	6	3.6	0.77109	4	5	6	6	6	6	6	6	5	6	6	4	4	5	5	4	5	4	1	1	1	0	19	0	0	4	0	0	0	0	1
6	5	4	0.598538	5	5	6	4	6	6	6	2	6	6	3	5	5	5	5	5	1	3	2	1	1	0	20	0	0	4	0	0	0	0	1
6	6	3.5	1.4613	5	5	6	5	6	6	6	6	6	3	6	5	5	5	5	5	5	6	2	1	1	0	18	0	0	2	0	0	0	0	1
6	6	-99	-1.64463	2	5	5	3	5	5	3	5	1	4	1	5	5	5	5	5	6	4	3	1	0	0	42	1	0	5	0	0	1	0	1
6	6	2.7	-0.26422	4	6	4	6	4	6	6	1	1	1	1	4	3	5	5	5	6	4	6	1	1	1	22	0	1	7	0	0	1	0	1
6	6	3.6	0.77109	5	4	4	5	5	5	5	5	5	5	5	3	3	4	4	4	6	5	5	0	0	0	19	0	4	4	0	0	0	0	1
5	5	2.9	-1.47208	2	3	5	1	2	2	3	5	6	6	5	4	5	3	4	5	6	6	4	0	0	0	21	0	5	3	0	0	0	0	1
6	6	-88	-0.26422	3	3	3	1	5	5	6	6	6	6	6	4	5	4	3	3	6	6	4	0	0	0	27	1	5	2	0	0	0	0	1
5	6	3.6	0.0808835	4	3	3	4	5	5	5	5	6	6	5	4	5	5	5	5	6	5	6	0	1	0	19	0	5	1	0	0	0	0	1
6	6	4	0.943641	5	6	5	5	5	6	6	6	4	4	4	4	5	5	3	5	6	5	1	0	1	0	21	0	5	4	0	0	0	0	1
6	6	3.8	-1.12698	1	2	4	3	6	6	5	6	6	6	6	5	5	4	5	5	3	3	1	0	1	0	20	0	6	4	0	0	0	0	1
6	6	3.6	-0.781874	2	3	5	5	5	6	4	6	6	6	6	4	4	3	3	3	4	6	1	0	1	0	19	0	6	6	0	0	1	0	1
6	6	2	-1.47208	1	1	5	4	3	3	4	5	6	5	4	4	4	4	4	4	4	6	2	0	0	0	22	0	6	5	0	0	1	0	1
6	6	3.8	0.943641	5	4	5	5	6	5	5	4	5	5	3	4	5	4	3	4	6	6	4	1	1	0	20	0	8	2	0	0	0	0	1
6	6	4	1.63385	4	6	5	6	6	6	6	5	5	4	4	2	3	3	5	5	1	5	2	0	1	1	18	0	8	4	0	0	0	0	1
4	4	3.2	0.77109	6	6	3	3	5	5	6	6	6	6	6	3	4	3	3	3	1	6	1	0	0	1	23	0	9	7	0	0	1	0	1
6	6	4	1.28874	5	5	4	4	5	6	6	5	5	5	5	3	4	4	4	4	5	5	2	0	0	0	21	0	10	6	0	0	1	0	1
6	6	3.5	0.598538	5	5	6	5	4	6	6	2	5	5	5	3	5	5	5	5	1	4	2	1	1	1	19	0	10	8	0	0	1	0	1
6	6	4	0.0808835	3	2	5	3	5	6	5	6	6	6	6	3	4	3	3	4	5	5	2	0	0	0	20	0	10	5	0	0	1	0	1
6	6	3.6	0.77109	5	5	5	3	6	6	6	1	1	1	3	4	4	4	5	4	6	5	2	1	1	0	20	0	10	5	0	0	1	0	1
6	6	2.7	0.0808835	4	5	6	6	6	6	6	4	6	5	5	5	5	5	4	5	6	4	2	1	0	0	21	0	10	5	0	0	1	0	1
6	6	3	0.0808835	5	6	3	1	5	6	6	5	5	5	5	4	5	4	4	4	6	5	3	1	1	0	21	0	10	4	0	0	0	0	1
1	6	3.4	-1.64463	4	1	5	4	3	2	3	2	5	5	3	4	3	3	2	4	6	6	3	0	0	1	20	0	10	5	0	0	1	0	1
6	6	3.7	-0.954426	2	4	5	3	2	4	3	6	6	6	6	5	5	5	5	5	6	6	6	0	1	0	21	0	10	4	0	0	0	0	1
6	6	3.7	-0.26422	2	2	5	3	5	5	4	5	5	5	5	4	4	4	4	4	1	5	5	0	1	0	20	0	10	6	0	0	1	0	1
5	2	2.2	-0.781874	1	2	4	1	2	3	4	6	6	6	6	4	3	3	3	3	6	6	6	0	0	1	26	0	10	5	0	0	1	0	1
5	6	2.6	0.0808835	1	2	5	5	4	5	4	3	3	4	3	5	5	5	5	5	6	5	4	1	0	0	-99	1	10	2	0	0	0	0	1
5	6	2	-1.64463	1	1	5	3	6	4	2	6	6	6	6	5	5	4	4	4	1	5	3	1	0	1	26	1	12	4	0	0	0	0	1
6	6	3.6	0.0808835	4	3	5	6	5	6	6	6	6	6	6	4	5	5	5	5	3	6	4	1	1	0	19	0	15	6	0	0	1	0	1
6	6	3	0.0808835	4	5	5	5	5	5	6	2	5	3	5	4	5	5	5	5	6	6	6	1	0	0	25	1	15	5	0	0	1	0	1
6	6	3.9	0.598538	4	1	6	2	6	5	5	1	3	1	1	5	5	5	5	5	1	6	4	0	1	0	21	0	15	5	0	0	1	0	1
5	6	4	0.598538	4	4	5	-99	5	5	5	5	5	5	4	3	4	5	5	5	6	3	4	0	0	1	20	0	15	3	0	0	0	0	1
6	6	3.5	0.0808835	5	5	6	5	6	4	5	3	4	2	4	4	5	5	4	5	1	3	4	0	1	1	23	0	15	7	0	0	1	0	1
6	6	3.9	0.0808835	3	3	5	5	5	5	6	5	5	4	3	5	5	4	4	4	1	6	2	0	1	1	22	0	16	6	0	0	1	0	1
6	6	3.3	-1.12698	3	6	5	3	6	5	6	6	6	6	6	5	5	4	5	5	1	6	6	0	1	1	23	0	20	7	0	0	1	0	1
-99	6	3.1	0.821963	4	5	4	5	5	5	1	6	5	3	3	2	5	5	5	5	-99	4	-99	0	-99	-99	22	0	-99	6	0	0	1	0	2
6	6	2.7	0.124315	4	4	4	6	6	6	6	2	2	5	4	3	3	2	4	4	4	4	2	0	1	0	21	0	-99	6	0	0	1	0	2
-99	-99	-99	0.124315	3	4	2	2	1	-99	-99	-99	-99	-99	-99	5	5	5	5	5	-99	-99	-99	0	0	0	22	0	-99	6	0	0	1	0	2
-99	-99	2.9	0.298727	2	2	6	4	6	-99	-99	-99	-99	-99	-99	4	5	4	4	4	-99	-99	-99	1	-99	-99	22	0	-99	8	0	0	1	0	2
6	6	2.8	0.298727	5	4	5	4	5	6	6	2	4	4	3	4	3	2	2	5	6	4	1	0	0	1	26	0	-99	5	0	0	1	0	2
6	6	3	1.17079	6	6	2	3	2	4	5	6	6	6	6	3	5	3	4	5	3	5	2	1	0	0	23	0	0	8	0	0	1	0	2
4	3	3	0.298727	4	3	6	6	6	5	4	5	5	5	5	5	5	5	5	5	3	4	5	0	1	1	23	0	0	6	0	0	1	0	2
5	5	3.3	0.821963	4	5	3	2	3	6	6	2	3	2	2	4	4	5	4	4	5	5	3	0	1	0	24	0	0	2	0	0	0	0	2
2	2	2.6	-0.922157	1	2	6	6	6	4	4	1	1	1	5	3	5	5	5	5	6	5	3	0	0	1	24	0	0	6	0	0	1	0	2
6	6	-88	-0.747745	2	5	6	6	5	5	5	1	2	2	2	4	3	5	4	3	6	5	2	0	1	0	30	1	0	3	0	0	0	0	2
5	6	3.1	1.17079	6	6	5	4	3	6	6	6	6	6	6	2	5	4	4	5	6	6	4	0	0	1	21	0	0	6	0	0	1	0	2
6	6	3	0.821963	5	5	5	5	2	6	6	4	5	3	5	5	4	4	4	5	1	3	2	0	0	0	21	0	0	6	0	0	1	0	2
5	-99	2.7	0.647551	-99	-99	5	3	5	6	6	2	4	2	3	3	4	2	3	3	2	4	5	0	0	0	23	0	0	8	0	0	1	0	2
6	6	3.5	0.647551	4	2	4	3	3	6	6	1	1	1	1	5	5	5	5	5	6	6	4	0	1	1	19	0	0	4	0	0	0	0	2
6	6	2.9	-0.922157	4	5	3	4	5	4	6	2	5	2	4	2	5	5	5	5	6	6	4	0	1	0	20	0	0	2	0	0	0	0	2
6	6	3.2	0.473139	-99	-99	4	5	5	6	6	5	5	5	5	3	5	4	4	4	5	6	5	0	1	1	19	0	0	4	0	0	0	0	2
6	6	3.7	1.17079	5	2	5	5	5	6	6	6	6	6	6	5	3	5	5	5	1	6	4	0	1	1	27	0	0	6	0	0	1	0	2
6	6	3.5	1.17079	6	6	1	2	3	6	6	6	6	6	6	5	5	3	5	5	2	6	1	0	0	0	20	0	0	2	0	0	0	0	2
5	5	-99	-99	2	5	6	6	5	5	5	4	3	5	3	5	4	3	4	5	6	5	4	0	1	0	19	0	0	2	0	0	0	0	2
6	6	4	1.51961	5	2	5	3	2	6	6	5	5	5	5	5	5	5	5	5	5	4	3	0	1	1	21	0	0	4	0	0	0	0	2
5	5	3.3	-0.398921	2	1	3	2	4	2	3	5	6	5	6	2	5	4	4	5	6	5	2	0	0	1	18	0	0	2	0	0	0	0	2
6	6	3.3	0.647551	4	5	6	2	5	6	6	6	6	5	2	2	5	4	4	5	1	4	2	0	1	1	21	0	0	4	0	0	0	0	2
6	6	2.6	-1.44539	1	1	3	3	4	4	5	3	2	4	5	2	4	2	4	3	1	5	3	0	1	1	18	0	0	2	0	0	0	0	2
6	5	3	-1.44539	2	2	3	1	1	5	4	6	5	5	6	3	4	4	4	4	1	6	5	0	1	1	20	0	0	4	0	0	0	0	2
5	5	2.8	-0.747745	3	4	4	3	4	4	3	4	5	4	5	4	4	3	4	3	6	4	4	0	0	0	20	0	0	6	0	0	1	0	2
6	6	3.1	-0.922157	1	3	3	4	5	5	6	6	4	3	5	3	5	5	5	5	6	6	5	0	0	1	19	0	0	2	0	0	0	0	2
6	6	-99	0.996375	5	5	3	4	-99	3	3	6	6	6	6	3	4	4	4	4	4	4	3	0	1	0	21	0	0	4	0	0	0	0	2
3	4	2.5	-1.79422	3	3	3	2	3	3	3	3	3	3	3	4	4	5	5	5	4	3	3	0	1	1	50	1	0	4	0	0	0	0	2
5	5	3.6	0.821963	4	3	6	2	4	6	6	1	4	3	4	4	5	5	5	5	6	6	5	0	0	1	19	0	0	2	0	0	0	0	2
6	6	3.4	-0.922157	3	1	4	3	5	5	5	6	5	5	5	4	4	3	5	5	2	6	1	0	1	0	20	0	0	2	0	0	0	0	2
6	1	3.7	1.17079	3	4	3	4	3	4	5	3	3	3	3	3	4	4	4	4	6	5	3	0	1	0	19	0	0	2	0	0	0	0	2
6	6	3.8	0.298727	4	5	1	2	4	5	5	2	2	2	2	2	4	4	3	4	5	5	5	0	0	1	18	0	0	2	0	0	0	0	2
5	5	3.5	0.298727	3	5	3	3	3	5	5	3	5	5	4	5	4	5	5	5	6	5	3	0	1	0	19	0	0	2	0	0	0	0	2
6	6	3.5	0.647551	5	5	5	4	5	5	5	4	3	2	5	4	4	5	5	5	5	3	4	0	0	0	22	0	0	4	0	0	0	0	2
5	5	3.3	-0.747745	3	3	3	2	5	5	5	4	5	4	5	4	3	3	4	4	3	4	4	1	1	1	21	0	0	6	0	0	1	0	2
6	6	3.7	1.3452	5	5	5	5	5	4	4	4	4	5	4	5	4	4	4	4	6	5	3	1	0	0	19	0	0	4	0	0	0	0	2
1	1	3.3	-0.398921	2	1	3	4	4	4	6	1	3	1	5	4	5	3	3	4	5	6	3	1	1	1	20	0	0	4	0	0	0	0	2
6	6	3.1	0.298727	5	6	4	3	3	6	6	4	5	5	6	5	5	5	5	5	6	4	2	1	0	0	22	0	0	2	0	0	0	0	2
6	6	3.8	0.821963	6	6	5	5	5	5	5	5	5	5	5	4	4	4	5	5	6	3	2	1	1	0	20	0	0	4	0	0	0	0	2
6	6	3.7	0.124315	4	3	5	4	5	6	6	6	6	4	6	4	5	4	4	5	6	5	3	1	1	1	19	0	0	2	0	0	0	0	2
5	5	3.2	0.996375	5	-99	5	5	5	5	5	2	4	4	2	3	4	4	4	4	6	6	2	1	0	0	19	0	0	2	0	0	0	0	2
5	6	2.8	-0.224509	3	3	5	6	5	5	6	5	5	4	5	1	5	4	5	5	3	4	3	1	1	0	19	0	0	6	0	0	1	0	2
6	6	3.5	0.473139	4	6	5	5	5	5	5	2	3	1	3	5	5	5	5	5	1	5	4	1	1	1	19	0	0	4	0	0	0	0	2
6	6	3.7	-1.09657	2	2	4	3	3	4	5	6	6	5	4	4	5	5	5	4	1	5	3	1	1	1	22	0	0	8	0	0	1	0	2
6	6	2.9	0.996375	5	3	3	3	5	6	6	3	5	2	3	5	4	3	2	4	6	4	5	0	1	0	22	0	0	6	0	0	1	0	2
6	6	3.5	-0.747745	3	6	3	3	-99	5	6	6	6	6	6	3	4	5	3	5	1	5	6	0	1	1	21	0	0	4	0	0	0	0	2
6	6	1.8	-1.79422	1	2	6	6	6	6	6	6	6	6	6	5	4	3	4	4	6	6	6	0	1	1	48	0	0	12	0	0	0	1	2
6	6	3	0.647551	5	1	5	5	5	6	6	1	5	1	2	4	4	3	5	5	6	6	5	1	0	0	22	0	0	6	0	0	1	0	2
4	5	3.3	-0.224509	2	4	4	5	5	5	4	4	4	3	3	3	5	4	5	5	5	3	3	0	1	0	20	0	4	2	0	0	0	0	2
6	6	3.4	0.821963	4	5	4	4	5	4	5	4	4	4	4	3	4	4	4	4	2	4	3	0	0	1	21	0	4	4	0	0	0	0	2
5	6	3.3	-0.0500971	4	3	4	2	3	6	6	5	6	3	2	2	5	4	3	5	6	5	2	0	0	0	20	0	5	2	0	0	0	0	2
6	6	3	-2.31745	1	2	2	-99	3	4	3	1	2	1	3	1	3	2	4	3	3	5	5	0	1	0	18	0	5	2	0	0	0	0	2
3	5	3.6	-0.398921	3	2	5	5	6	5	5	4	4	3	3	4	4	2	2	3	1	5	1	0	0	1	22	0	6	6	0	0	1	0	2
6	6	3.3	-0.0500971	3	2	5	4	5	6	5	6	6	5	4	4	5	3	4	5	6	6	3	0	0	0	20	0	6	6	0	0	1	0	2
6	6	2.8	-0.398921	2	3	5	5	6	6	3	5	5	5	5	3	5	5	5	5	6	3	5	1	0	0	22	0	7	6	0	0	1	0	2
3	4	2.5	-2.31745	2	2	2	1	2	4	4	2	3	3	4	4	5	4	3	4	6	6	4	0	1	1	24	0	8	6	0	0	1	0	2
3	4	3.1	0.821963	4	4	2	2	2	5	5	1	1	1	1	4	5	4	5	5	6	5	4	0	1	0	23	0	8	6	0	0	1	0	2
6	6	3.1	-0.922157	2	3	4	4	5	5	5	5	5	4	4	3	5	4	4	3	5	6	3	0	1	0	22	0	9	6	0	0	1	0	2
6	6	3.4	0.996375	5	5	4	5	5	5	5	4	4	2	4	2	5	4	4	5	6	5	2	1	1	0	20	0	9	2	0	0	0	0	2
6	6	3.1	0.473139	4	4	4	5	6	6	6	6	6	4	5	5	5	5	5	5	6	4	3	0	0	1	27	1	10	6	0	0	1	0	2
6	6	3.4	0.996375	5	6	6	6	6	6	6	4	5	4	5	4	5	5	5	5	1	2	2	0	1	0	21	0	10	7	0	0	1	0	2
6	6	3.2	0.298727	4	5	5	5	5	6	6	4	4	4	4	3	5	4	3	4	6	3	2	0	0	0	22	0	10	4	0	0	0	0	2
6	6	3.6	0.124315	4	5	6	6	6	4	6	6	6	6	6	4	5	5	5	5	6	4	3	0	1	1	21	0	10	4	0	0	0	0	2
6	6	3.5	0.821963	3	5	5	5	5	6	6	2	5	2	2	5	5	5	5	5	6	3	2	0	0	1	22	0	10	8	0	0	1	0	2
5	4	3.8	1.51961	5	4	4	3	5	4	5	4	4	5	4	4	4	-99	4	4	6	5	4	0	0	0	21	0	10	4	0	0	0	0	2
6	6	2.7	1.86843	6	4	2	2	5	6	6	3	5	5	5	2	4	4	4	4	6	3	3	0	0	0	25	1	10	2	0	0	0	0	2
5	6	3.4	1.51961	5	6	6	3	6	5	5	4	5	3	5	5	4	5	5	5	4	5	3	0	1	0	21	0	10	6	0	0	1	0	2
6	-99	4	1.3452	-99	-99	-99	5	4	5	5	3	4	4	2	5	5	5	5	5	5	-99	-99	0	1	0	22	0	10	6	0	0	1	0	2
5	6	2.9	-0.0500971	3	5	5	4	4	5	5	5	5	4	5	4	5	5	5	5	6	2	5	0	0	0	-99	0	10	6	0	0	1	0	2
6	6	2.9	-1.96863	1	1	4	4	4	5	5	6	6	5	-99	3	4	3	3	3	5	5	4	0	1	1	21	0	10	6	0	0	1	0	2
6	6	2.9	0.298727	1	6	2	1	4	5	6	5	5	3	4	2	3	4	4	3	1	4	4	0	0	0	22	0	10	4	0	0	0	0	2
3	5	4	0.647551	5	5	5	6	6	6	6	1	2	1	1	4	5	4	5	5	2	6	5	0	1	1	23	0	10	6	0	0	1	0	2
6	6	2.8	1.17079	6	3	5	5	4	5	5	5	5	5	2	4	4	4	4	4	6	6	2	1	0	0	22	0	10	6	0	0	1	0	2
6	6	2.4	0.473139	5	5	5	4	4	6	6	2	4	2	4	5	5	5	5	5	6	3	2	1	1	0	24	1	10	6	0	0	1	0	2
6	6	3.4	0.124315	4	6	3	6	6	6	6	6	6	6	6	3	5	5	5	5	1	4	1	1	1	0	22	0	10	4	0	0	0	0	2
3	6	3	-0.573333	1	3	4	1	4	1	3	1	5	2	1	3	5	2	4	3	6	6	5	0	1	0	21	1	10	2	0	0	0	0	2
4	6	3.2	-1.96863	1	1	5	4	5	4	4	5	4	3	3	4	5	5	5	5	6	6	4	0	0	0	27	1	10	4	0	0	0	0	2
6	6	2.4	-0.0500971	2	4	5	3	3	6	6	6	6	4	4	5	5	5	5	5	6	4	4	0	1	0	22	0	10	5	0	0	1	0	2
6	6	3	0.124315	3	4	4	5	5	6	5	5	5	3	5	4	5	4	5	5	6	5	4	0	0	0	21	0	10	6	0	0	1	0	2
6	6	3.3	-2.14304	2	2	3	2	3	3	5	4	6	6	5	5	5	4	4	4	6	4	2	0	0	0	19	0	11	2	0	0	0	0	2
6	5	1.8	-99	3	2	5	2	3	5	5	5	5	5	3	4	4	3	4	4	6	6	6	0	0	0	24	0	12	6	0	0	1	0	2
6	6	2.6	-0.224509	4	5	4	3	3	6	6	2	2	2	2	3	4	3	5	5	6	6	4	0	1	0	22	0	12	6	0	0	1	0	2
6	6	2.5	-1.61981	2	3	3	4	5	5	5	6	6	6	6	4	4	4	3	4	6	6	5	0	0	0	33	1	14	4	0	0	0	0	2
4	6	2.7	-0.398921	3	4	5	3	5	3	6	4	4	1	1	4	5	4	4	4	6	2	1	0	0	0	23	0	15	6	0	0	1	0	2
6	6	2.1	-0.573333	2	3	5	4	6	6	6	6	6	6	4	4	5	4	2	5	6	4	2	0	0	0	23	0	15	4	0	0	0	0	2
4	4	2.3	0.821963	5	3	4	5	4	5	5	5	5	5	5	4	4	2	4	4	3	4	4	0	0	0	25	0	15	6	0	0	1	0	2
6	6	3.6	-99	5	5	6	5	5	6	6	5	5	1	5	5	5	4	5	5	5	6	3	0	1	1	23	0	15	4	0	0	0	0	2
4	3	2.8	-0.747745	3	3	3	1	5	3	2	3	5	5	3	3	4	2	3	4	6	5	2	0	1	0	21	0	15	6	0	0	1	0	2
6	6	3.4	-1.44539	3	3	4	3	4	5	5	5	5	5	5	4	4	4	4	4	6	5	3	0	1	0	39	1	19	2	0	0	0	0	2
6	6	2.7	-0.922157	3	1	4	2	2	5	6	1	1	1	1	5	5	4	4	4	6	4	4	0	1	1	32	0	20	6	0	0	1	0	2
5	6	2.8	0.298727	4	5	3	3	5	4	5	4	4	5	5	3	4	4	5	4	2	6	5	0	0	0	29	1	20	6	0	0	1	0	2
6	6	2.3	-0.573333	1	3	4	4	6	6	6	5	5	5	5	5	5	5	5	5	5	4	3	0	1	0	33	1	20	6	0	0	1	0	2
4	5	2.4	-0.573333	2	2	4	3	4	2	3	4	5	4	3	4	4	3	4	3	4	5	5	0	0	1	23	0	20	6	0	0	1	0	2
6	6	2.7	-0.224509	6	5	4	5	6	5	5	6	6	5	4	5	5	5	5	5	6	6	5	0	0	0	37	1	24	3	0	0	0	0	2
4	4	2.6	-1.44539	4	2	4	4	5	3	4	4	5	3	6	4	3	2	5	3	6	6	2	1	1	0	32	1	25	4	0	0	0	0	2
4	6	2.6	-1.44539	2	5	4	4	6	3	5	3	4	4	4	4	4	4	4	4	4	4	4	1	0	0	27	0	25	6	0	0	1	0	2
1	4	3.3	1.17079	5	6	2	5	4	6	6	1	1	3	2	2	5	5	3	2	6	2	2	0	1	0	23	0	30	6	0	0	1	0	2
6	6	3.2	0.253422	3	3	-99	2	-99	6	5	5	5	5	5	5	5	3	3	5	6	6	5	0	0	0	21	0	-99	3	0	0	0	0	3
-99	-99	1.7	-99	-99	-99	3	1	2	-99	-99	-99	-99	-99	-99	-99	-99	-99	4	4	-99	-99	-99	0	-99	-99	21	0	-99	1	0	0	0	0	3
6	6	3.1	-0.115693	2	4	6	6	6	5	6	6	4	4	5	3	5	5	5	5	6	5	3	1	0	0	18	0	-99	2	0	0	0	0	3
5	6	2.9	-99	1	4	4	5	5	3	3	5	5	4	4	5	5	5	5	5	6	5	-99	1	0	0	21	0	-99	6	0	0	1	0	3
-99	-99	2.4	-0.30025	3	4	5	4	5	-99	-99	-99	-99	-99	-99	4	3	4	5	5	-99	-99	-99	1	-99	-99	20	0	-99	2	0	0	0	0	3
-99	-99	2.6	-99	-99	-99	-99	-99	-99	-99	-99	-99	-99	-99	-99	-99	-99	-99	-99	-99	-99	-99	-99	1	-99	-99	25	0	-99	11	0	0	0	1	3
6	6	3.3	-0.115693	4	3	3	1	3	6	6	5	5	5	4	3	3	3	4	4	5	6	4	0	0	1	21	0	0	7	0	0	1	0	3
6	6	3.9	0.43798	5	5	6	6	6	6	5	6	6	6	6	4	4	4	5	5	6	5	2	0	1	1	20	0	0	4	0	0	0	0	3
6	6	3.9	1.36077	6	6	5	4	5	6	6	6	6	6	6	5	4	4	3	4	5	2	2	0	1	1	17	0	0	2	0	0	0	0	3
1	1	2.1	-1.96127	1	1	4	3	6	1	3	4	5	5	5	4	5	4	5	4	6	6	4	0	0	0	20	0	0	2	0	0	0	0	3
5	5	3.1	-0.853923	3	5	5	4	4	5	5	3	3	4	3	3	3	4	4	4	6	4	3	0	0	0	20	0	0	2	0	0	0	0	3
-99	-99	3.4	-0.669366	5	1	-99	-99	-99	-99	-99	-99	-99	-99	-99	-99	-99	-99	-99	-99	-99	-99	-99	0	1	0	20	0	0	3	0	0	0	0	3
6	6	3.4	0.43798	4	3	5	3	5	6	6	5	4	4	5	5	5	4	4	4	3	5	4	0	1	0	19	0	0	2	0	0	0	0	3
2	5	3	0.43798	4	5	6	6	6	6	6	6	6	6	6	3	3	4	2	4	6	6	1	0	1	0	23	0	0	6	0	0	1	0	3
1	1	3.7	-0.853923	1	2	6	4	6	1	2	1	3	2	2	4	4	3	4	5	6	6	6	0	1	1	30	0	0	11	0	0	0	1	3
2	1	2.7	-1.03848	1	3	2	2	2	2	2	2	4	3	2	3	4	2	3	3	3	4	3	0	1	1	22	0	0	5	0	0	1	0	3
5	5	3.4	0.43798	4	3	5	5	5	5	4	5	6	4	4	2	5	4	4	5	2	6	2	0	1	0	20	0	0	4	0	0	0	0	3
6	6	3.4	-0.853923	4	2	4	3	5	6	6	6	6	6	6	4	2	2	2	2	1	4	2	0	1	1	19	0	0	2	0	0	0	0	3
6	6	2.7	0.0688648	3	2	5	4	4	6	4	5	5	5	5	3	5	5	5	5	1	6	4	0	0	1	21	0	0	6	0	0	1	0	3
5	5	2.3	-99	3	2	3	2	5	4	5	6	6	6	6	3	4	4	4	5	6	5	2	0	0	0	21	0	0	1	0	0	0	0	3
6	6	3.3	0.43798	3	3	5	5	5	4	4	5	4	4	4	4	5	5	4	5	5	5	4	0	1	0	19	0	0	2	0	0	0	0	3
6	6	2.1	-0.115693	4	4	3	4	4	5	5	6	6	6	6	4	4	4	2	3	4	2	1	0	1	1	21	0	0	4	0	0	0	0	3
6	6	2.3	0.622537	3	4	6	5	4	5	5	6	6	6	6	4	3	4	4	3	6	5	1	0	1	0	19	0	0	1	0	0	0	0	3
6	6	3.7	0.253422	5	5	5	5	5	6	6	4	4	4	4	4	5	5	5	5	6	1	2	0	1	0	20	0	0	4	0	0	0	0	3
6	6	3.7	0.43798	4	1	4	-99	3	5	5	6	6	6	6	1	4	3	4	5	6	6	6	0	1	1	20	0	0	4	0	0	0	0	3
6	6	3.7	-99	5	5	5	5	6	5	6	5	5	3	3	3	5	4	3	4	6	5	5	1	1	0	18	0	0	1	0	0	0	0	3
-99	-99	3.2	-99	5	3	4	4	4	-99	-99	-99	-99	-99	-99	4	5	4	4	5	-99	-99	-99	1	0	1	29	0	0	3	0	0	0	0	3
6	6	3.3	0.807095	4	6	5	3	2	4	6	4	6	4	6	3	5	3	4	5	6	6	5	1	1	1	19	0	0	2	0	0	0	0	3
6	6	2.2	-1.4076	3	4	4	6	6	5	5	4	5	1	1	4	3	4	2	3	6	5	1	1	1	0	18	0	0	2	0	0	0	0	3
5	6	2.7	0.253422	3	6	5	5	4	6	6	5	5	5	6	4	5	5	5	5	6	5	1	1	0	1	19	0	0	2	0	0	0	0	3
6	6	3.7	0.991653	4	2	4	4	3	5	5	6	6	6	6	4	4	4	4	4	1	4	2	1	0	1	23	0	0	4	0	0	0	0	3
6	6	3.4	0.991653	5	5	5	6	6	6	6	5	6	5	6	5	5	5	5	5	6	6	1	1	1	0	23	0	0	6	0	0	1	0	3
6	6	3.2	1.17621	5	2	5	5	4	3	3	6	1	1	1	3	4	3	4	5	1	6	6	1	-99	-99	20	0	0	4	0	0	0	0	3
6	6	2.7	1.36077	4	4	5	5	4	4	5	2	2	2	3	4	3	3	4	4	3	5	3	1	1	0	20	0	0	3	0	0	0	0	3
6	6	2.6	0.991653	4	5	5	5	5	6	6	1	2	5	4	3	4	5	5	5	5	6	6	1	0	0	22	1	0	4	0	0	0	0	3
5	6	3.5	-99	3	2	1	1	2	3	3	4	4	3	4	5	5	4	4	4	3	6	3	1	1	1	20	0	0	1	0	0	0	0	3
3	3	2.7	0.622537	4	3	5	4	4	5	5	5	5	5	1	3	4	5	4	5	6	6	4	1	1	0	22	0	0	4	0	0	0	0	3
5	5	1.7	-1.96127	1	2	5	2	5	6	6	6	6	6	4	2	1	2	4	2	6	6	2	1	0	1	18	0	0	2	0	0	0	0	3
6	6	3.5	0.807095	4	5	3	2	6	6	6	5	5	5	5	5	4	4	5	5	5	5	3	1	1	1	20	0	0	4	0	0	0	0	3
6	6	2.9	-0.669366	2	1	5	5	4	6	6	2	4	5	4	4	4	3	3	4	2	6	1	1	0	1	21	0	0	3	0	0	0	0	3
5	5	2.6	0.43798	4	5	5	6	5	4	4	1	3	3	3	5	5	5	5	5	2	6	4	1	1	0	21	0	0	4	0	0	0	0	3
6	6	4	0.807095	6	6	4	2	4	5	6	6	6	6	6	5	5	4	4	5	3	4	1	1	1	1	20	0	0	2	0	0	0	0	3
6	6	3.5	0.622537	5	5	5	5	6	6	6	2	5	6	3	3	1	1	4	4	5	4	2	1	1	0	20	0	0	3	0	0	0	0	3
3	3	2.4	-0.484808	3	3	5	2	5	3	2	5	5	5	5	3	2	2	4	3	4	5	2	1	1	1	20	0	0	2	0	0	0	0	3
6	6	3.2	1.72988	4	3	5	6	6	5	5	5	5	4	3	4	5	4	5	5	6	5	3	1	1	0	22	1	0	2	0	0	0	0	3
6	6	3.2	0.253422	4	2	4	5	5	6	6	3	6	4	4	5	5	5	5	5	6	6	2	1	1	0	22	0	2	6	0	0	1	0	3
6	6	2.9	0.807095	5	5	6	6	6	6	6	6	-99	6	6	5	5	5	5	5	6	4	1	0	0	1	19	0	5	2	0	0	0	0	3
6	6	2.1	-1.77671	2	2	5	6	6	5	6	6	6	6	6	4	4	5	5	5	6	6	2	1	1	1	21	0	5	2	0	0	0	0	3
4	4	3	-1.59215	1	1	5	4	5	2	3	4	4	2	4	3	4	2	3	2	3	6	2	1	0	0	23	0	5	12	0	0	0	1	3
5	6	3.4	-0.484808	2	2	5	4	6	4	5	5	5	5	5	4	5	4	4	5	2	5	4	1	1	1	18	0	6	2	0	0	0	0	3
6	6	3.1	0.43798	2	3	4	3	3	4	5	4	5	4	1	4	3	3	4	3	6	4	2	0	1	0	20	0	6	2	0	0	0	0	3
6	6	2.6	-0.484808	3	1	5	3	5	5	6	4	3	2	3	5	5	4	4	4	6	5	4	0	0	1	22	0	8	6	0	0	1	0	3
6	6	3.7	0.43798	3	3	6	4	6	6	5	4	2	2	1	5	5	5	5	5	1	5	6	0	1	0	20	0	8	6	0	0	1	0	3
6	6	3.3	0.43798	4	3	5	4	4	5	6	6	6	5	6	4	4	4	4	4	6	6	4	0	0	0	20	0	9	3	0	0	0	0	3
6	6	3	0.622537	4	4	5	4	6	5	5	6	6	6	6	4	4	4	4	4	6	5	6	0	1	0	22	0	10	8	0	0	1	0	3
5	5	1.9	-1.4076	1	1	3	3	2	2	4	6	6	6	4	2	5	3	4	4	3	6	3	1	1	1	23	1	10	6	0	0	1	0	3
6	6	2.9	1.36077	6	3	4	-99	4	6	6	3	3	3	3	3	4	3	4	5	5	5	3	1	0	0	21	0	10	5	0	0	1	0	3
6	6	2.5	0.807095	6	5	5	5	5	6	6	6	6	4	5	5	5	5	4	4	3	6	5	1	1	1	29	0	10	7	0	0	1	0	3
6	6	3	-0.484808	1	1	5	6	6	6	5	6	6	6	6	4	5	4	5	5	6	6	1	0	-99	1	28	0	10	8	0	0	1	0	3
4	6	3.2	1.91444	6	3	5	5	6	6	6	1	1	1	1	5	4	4	3	4	5	4	4	1	1	0	18	0	10	2	0	0	0	0	3
6	6	4	0.807095	5	2	4	5	6	6	5	5	6	6	4	4	4	5	2	3	4	6	5	0	1	0	19	0	10	4	0	0	0	0	3
6	6	3.7	0.622537	5	5	6	6	6	5	5	5	5	5	5	4	4	3	4	4	5	5	2	1	1	0	22	0	10	5	0	0	1	0	3
6	6	2.3	-0.853923	3	3	5	2	-99	2	4	6	6	2	6	4	5	5	5	5	6	6	6	0	1	0	22	0	10	2	0	0	0	0	3
6	6	3.2	0.43798	5	4	4	5	-99	4	5	2	3	3	4	3	4	4	5	5	5	6	5	0	0	0	23	0	11	8	0	0	1	0	3
6	6	3.3	-0.853923	3	4	6	4	6	6	6	4	3	2	2	3	4	5	4	5	6	4	3	1	0	0	19	0	12	2	0	0	0	0	3
6	6	2.9	0.622537	4	4	5	4	5	4	5	5	5	5	5	3	5	3	3	4	5	4	1	0	1	0	18	0	15	1	0	0	0	0	3
3	3	3.4	0.43798	6	4	-99	4	3	4	4	3	5	6	4	3	3	3	3	3	5	4	6	0	1	1	22	0	15	4	0	0	0	0	3
5	6	3.1	-0.853923	2	1	5	4	4	3	5	3	3	3	4	2	3	4	4	3	6	6	2	1	1	0	21	0	16	8	0	0	1	0	3
6	6	2	-0.669366	2	2	5	4	6	5	5	5	5	5	5	4	4	3	4	4	5	6	3	0	1	1	20	0	16	4	0	0	0	0	3
6	6	2	-3.25317	2	2	4	3	4	4	6	4	4	4	5	4	4	5	3	4	5	6	5	0	0	1	28	0	20	10	0	0	0	1	3
6	6	3.4	-1.96127	2	4	5	1	6	6	6	5	5	1	2	5	5	4	4	5	5	2	4	0	0	1	23	0	20	8	0	0	1	0	3
6	1	3.1	0.43798	4	4	6	6	6	3	4	6	6	6	6	4	5	4	5	5	6	4	1	0	0	1	21	0	20	3	0	0	0	0	3
4	4	3.8	-0.30025	3	4	6	6	6	3	3	4	4	5	5	3	3	4	2	5	-99	4	5	1	1	1	23	0	20	3	0	0	0	0	3
6	6	3.4	-99	4	3	5	4	5	6	5	5	5	5	5	4	5	5	5	5	2	5	4	1	1	1	23	0	20	1	0	0	0	0	3
6	6	1.3	-0.853923	4	4	4	3	3	6	6	5	5	4	4	4	5	5	5	5	5	6	3	1	0	0	28	0	20	5	0	0	1	0	3
-99	-99	2.7	-99	-99	-99	-99	-99	-99	-99	-99	-99	-99	-99	-99	-99	-99	-99	-99	-99	-99	-99	-99	0	-99	-99	24	0	-99	8	1	0	1	0	4
-99	-99	3.3	-99	-99	-99	-99	-99	-99	-99	-99	-99	-99	-99	-99	-99	-99	-99	-99	-99	-99	-99	-99	0	-99	-99	20	0	-99	2	1	0	0	0	4
-99	-99	1.8	-99	-99	-99	-99	-99	-99	-99	-99	-99	-99	-99	-99	-99	-99	-99	-99	-99	-99	-99	-99	0	-99	-99	28	1	-99	7	1	0	1	0	4
-99	-99	3.2	-99	-99	-99	-99	-99	-99	-99	-99	-99	-99	-99	-99	-99	-99	-99	-99	-99	-99	-99	-99	0	-99	-99	21	0	-99	4	1	0	0	0	4
-99	-99	2.9	-99	-99	-99	-99	-99	-99	-99	-99	-99	-99	-99	-99	-99	-99	-99	-99	-99	-99	-99	-99	0	-99	-99	23	0	-99	6	1	0	1	0	4
-99	-99	-88	-99	-99	-99	-99	-99	-99	-99	-99	-99	-99	-99	-99	-99	-99	-99	-99	-99	-99	-99	-99	0	-99	-99	36	1	-99	2	1	0	0	0	4
-99	-99	-99	-99	-99	-99	-99	-99	-99	-99	-99	-99	-99	-99	-99	-99	-99	-99	-99	-99	-99	-99	-99	0	-99	-99	20	0	-99	6	1	0	1	0	4
-99	-99	2.5	-99	-99	-99	-99	-99	-99	-99	-99	-99	-99	-99	-99	-99	-99	-99	-99	-99	-99	-99	-99	0	-99	-99	26	1	-99	2	1	0	0	0	4
-99	-99	2.8	-99	-99	-99	-99	-99	-99	-99	-99	-99	-99	-99	-99	-99	-99	-99	-99	-99	-99	-99	-99	0	-99	-99	22	0	-99	8	1	0	1	0	4
4	4	3.4	-1.22524	3	3	3	2	5	5	5	4	6	5	2	3	4	3	4	4	6	5	2	0	0	0	21	0	0	2	1	0	0	0	4
-99	-99	2.4	-0.404138	2	-99	3	3	3	5	5	5	4	-99	-99	2	3	4	4	4	3	5	-99	0	1	0	22	0	11	4	1	0	0	0	4
3	3	1.5	-3.89384	1	2	-99	3	-99	3	2	5	5	5	5	3	3	4	-99	3	3	5	5	0	1	0	32	1	0	2	1	0	0	0	4
5	6	3.1	0.827521	3	4	2	2	4	4	-99	5	5	5	5	3	4	4	4	4	2	4	5	0	0	0	27	1	10	4	1	0	0	0	4
4	4	2.4	-0.198862	4	4	5	4	4	6	6	2	5	4	2	4	5	4	5	5	4	4	1	1	0	0	24	1	13	4	1	0	0	0	4
2	2	2.2	0.622244	3	4	4	5	6	5	5	4	5	5	2	4	4	5	5	5	6	4	5	1	1	0	30	0	20	5	1	0	1	0	4
5	5	2.8	-2.4569	1	1	4	4	5	1	6	6	6	6	6	5	3	4	5	5	6	6	6	0	1	1	22	0	20	4	1	0	0	0	4
-99	-99	-88	1.0328	-99	-99	4	2	5	-99	-99	-99	-99	-99	-99	3	3	4	4	4	-99	-99	-99	0	0	0	23	1	0	2	1	0	0	0	4
4	4	2.8	0.827521	4	5	4	3	3	3	5	2	2	3	3	2	4	4	4	4	6	2	2	0	0	1	21	0	0	6	1	0	1	0	4
1	1	1.8	-1.01997	2	3	1	1	2	4	5	6	6	6	6	1	3	2	3	5	5	6	6	0	1	1	18	0	0	2	1	0	0	0	4
5	5	3.3	-2.25163	1	2	2	1	2	5	3	2	4	3	4	3	3	2	3	3	6	6	3	0	0	1	22	0	0	4	1	0	0	0	4
6	6	-88	-2.4569	2	3	3	3	4	6	5	5	5	5	5	2	4	4	4	4	6	4	1	0	0	0	40	1	5	4	1	0	0	0	4
5	5	2.7	-0.814691	2	-99	5	5	4	6	5	6	3	5	3	5	5	3	2	5	5	3	2	1	0	1	26	0	8	4	1	0	0	0	4
6	6	1.6	-0.404138	5	1	5	6	5	5	6	5	2	5	6	4	4	5	5	5	6	2	5	0	1	0	29	1	35	4	1	0	0	0	4
6	6	2.7	-0.404138	4	5	5	1	6	6	6	6	6	6	6	2	4	3	4	2	6	5	6	0	1	0	20	0	-99	2	1	0	0	0	4
6	6	4	1.0328	5	6	5	5	6	6	5	4	6	5	3	3	4	4	5	5	6	5	3	0	0	1	24	1	-99	6	1	0	1	0	4
1	1	2.9	0.416968	3	4	3	3	6	6	6	1	1	3	3	3	4	4	5	3	6	1	1	0	0	0	23	1	-99	4	1	0	0	0	4
3	2	3.9	-2.4569	2	2	4	2	5	2	4	5	5	6	5	2	3	2	4	4	5	5	4	0	0	1	24	0	-99	7	1	0	1	0	4
2	2	2.9	-1.01997	2	5	3	3	4	3	5	2	5	5	2	2	2	2	3	3	5	4	2	0	0	0	23	0	-99	8	1	0	1	0	4
-99	-99	2.9	-99	-99	-99	-99	-99	-99	-99	-99	-99	-99	-99	-99	-99	-99	-99	-99	-99	-99	-99	-99	0	-99	-99	22	0	-99	8	1	0	1	0	4
-99	-99	3	0.416968	4	2	3	3	3	-99	-99	-99	-99	-99	-99	4	4	4	4	4	-99	-99	-99	0	-99	-99	23	0	-99	6	1	0	1	0	4
-99	1	2	-99	-99	-99	5	1	6	5	6	3	4	3	2	4	5	4	4	5	-99	2	5	0	1	0	33	1	0	6	1	0	1	0	4
6	6	3.2	0.827521	4	5	5	6	5	6	6	6	6	5	6	4	4	5	4	4	3	3	3	0	1	0	25	0	0	4	1	0	0	0	4
6	6	1.8	-1.01997	3	4	5	4	5	5	5	5	5	6	6	5	5	5	5	5	6	5	1	0	0	1	31	1	0	10	1	0	0	1	4
4	5	3	0.211691	4	4	4	2	5	5	5	1	2	4	4	4	3	4	4	4	2	6	2	0	0	1	21	0	0	6	1	0	1	0	4
5	5	2.8	0.00641489	4	5	3	3	5	6	6	4	4	4	4	5	5	4	5	5	6	6	4	0	1	0	31	1	0	2	1	0	0	0	4
1	1	2.8	-99	2	3	5	5	6	5	6	2	2	4	2	3	3	3	5	5	6	4	1	0	1	1	20	0	0	2	1	0	0	0	4
-99	-99	3.5	1.0328	3	4	4	3	3	4	4	5	5	4	4	3	4	3	4	4	5	4	4	0	1	0	23	0	0	4	1	0	0	0	4
5	5	2.9	-0.404138	3	2	2	1	1	5	4	4	4	5	5	3	4	4	4	4	1	6	6	0	0	1	19	0	0	2	1	0	0	0	4
6	6	3.9	1.23807	4	6	3	5	5	5	5	-99	3	4	5	5	5	5	5	5	3	2	1	0	1	1	22	0	0	6	1	0	1	0	4
5	5	2.9	0.00641489	4	4	5	5	6	5	5	4	5	5	6	4	4	4	5	5	6	5	4	0	0	0	22	1	0	2	1	0	0	0	4
4	6	2.5	0.211691	2	3	5	4	4	5	5	5	5	4	5	2	4	3	5	5	6	3	3	0	1	0	22	0	0	4	1	0	0	0	4
6	6	2.3	-0.198862	4	4	5	5	5	5	4	3	3	3	3	4	4	3	3	4	6	3	4	0	0	0	34	1	0	6	1	0	1	0	4
6	6	3.5	0.211691	4	6	6	6	6	6	6	6	6	4	5	3	4	4	4	4	6	2	1	0	1	0	22	0	0	4	1	0	0	0	4
3	4	3.2	0.00641489	3	4	3	4	4	4	4	6	6	6	5	4	4	3	3	4	6	5	5	0	1	0	22	0	0	6	1	0	1	0	4
5	6	2.3	0.211691	4	5	4	1	6	5	5	6	6	6	6	4	4	4	4	4	6	4	6	0	1	1	20	0	0	2	1	0	0	0	4
2	2	4	0.622244	4	6	4	1	4	1	5	5	3	3	5	4	4	4	5	4	5	6	3	0	1	1	21	0	0	4	1	0	0	0	4
6	6	2.9	0.827521	3	-99	5	6	6	6	6	4	6	6	4	3	5	4	3	5	3	5	1	0	1	0	21	0	0	6	1	0	1	0	4
5	6	2.4	0.827521	4	5	3	3	6	4	4	5	6	6	2	4	5	4	3	4	6	6	1	0	0	0	21	0	0	4	1	0	0	0	4
2	2	3	-0.814691	1	5	5	2	5	3	3	4	6	4	4	4	3	3	5	4	6	4	2	0	1	0	22	0	0	2	1	0	0	0	4
5	5	3.7	1.44335	4	5	3	2	2	6	6	5	5	5	5	5	5	5	5	5	5	6	3	0	0	0	31	1	0	2	1	0	0	0	4
6	6	2.2	0.00641489	5	6	5	4	5	6	6	2	2	2	2	3	5	5	5	5	1	5	5	0	1	1	18	0	0	2	1	0	0	0	4
2	2	2.9	-0.404138	1	3	5	5	5	3	3	5	6	6	6	2	5	4	5	4	2	5	2	0	0	0	22	0	0	6	1	0	1	0	4
2	2	3.6	1.44335	4	6	5	4	5	6	6	5	5	5	1	3	5	3	4	4	5	2	2	0	0	0	26	1	0	2	1	0	0	0	4
3	3	2.8	-1.01997	4	3	5	5	5	3	4	4	4	4	4	4	4	4	3	3	5	5	4	1	1	0	26	0	0	8	1	0	1	0	4
5	5	3.2	-0.404138	5	4	5	6	6	6	5	5	5	5	5	3	4	4	4	4	5	4	4	1	1	0	33	0	0	18	1	0	0	1	4
4	5	3.6	1.44335	4	5	5	5	5	6	6	5	5	3	4	4	5	3	4	5	3	5	2	1	1	0	22	0	0	6	1	0	1	0	4
1	1	1.8	-1.43052	2	6	2	1	5	2	5	3	1	4	1	2	3	3	3	3	6	5	4	1	0	0	30	1	0	6	1	0	1	0	4
3	3	2.8	0.211691	-99	-99	5	3	5	5	5	-99	-99	5	-99	5	4	4	4	5	6	4	-99	1	1	0	23	0	0	6	1	0	1	0	4
5	6	3.4	0.211691	4	6	5	4	6	6	6	1	1	1	1	5	5	5	5	5	6	1	1	0	1	0	22	0	2	4	1	0	0	0	4
5	5	3.8	1.0328	6	6	6	6	6	5	5	4	6	6	6	3	4	5	5	5	6	4	1	1	0	0	31	1	2	4	1	0	0	0	4
3	2	3.1	0.211691	4	5	4	3	4	4	5	2	3	4	3	4	4	3	4	4	6	5	5	0	1	0	33	0	3	17	1	0	0	1	4
6	6	3.2	0.622244	5	5	4	4	4	6	6	5	5	5	5	2	4	5	5	5	6	2	1	0	0	0	21	0	3	4	1	0	0	0	4
2	2	3.1	0.211691	4	4	4	3	4	5	5	3	4	2	2	2	3	3	4	3	3	3	3	0	1	0	22	0	4	6	1	0	1	0	4
2	3	3.4	-0.404138	4	3	5	3	5	5	5	2	2	4	3	2	2	2	3	3	3	5	1	0	1	1	19	0	4	2	1	0	0	0	4
2	3	2.6	0.416968	4	5	4	4	4	6	5	2	2	4	4	3	4	4	4	4	3	2	1	0	1	0	22	0	4	6	1	0	1	0	4
4	4	3.1	0.00641489	2	6	6	4	6	5	5	3	6	2	4	4	3	4	4	5	6	5	1	0	0	0	18	0	6	2	1	0	0	0	4
6	6	3.2	-0.198862	5	3	4	2	6	4	6	4	4	6	1	3	5	4	3	5	6	6	4	0	0	0	20	0	7	2	1	0	0	0	4
4	5	3.2	0.416968	4	5	4	2	4	2	3	5	5	5	5	2	4	4	4	4	6	6	2	0	0	0	24	0	8	8	1	0	1	0	4
-99	6	-88	0.211691	3	4	4	3	3	4	5	6	6	6	6	4	4	4	4	5	-99	5	1	0	0	0	30	1	8	4	1	0	0	0	4
1	1	2.3	-0.609415	1	1	5	5	6	1	1	4	5	5	4	2	3	2	4	4	6	6	4	0	0	1	20	0	8	6	1	0	1	0	4
6	6	3.3	1.44335	5	6	4	5	5	6	6	5	6	6	3	4	5	4	4	5	6	1	2	0	0	0	22	0	8	6	1	0	1	0	4
2	2	3.4	1.44335	5	6	5	5	5	4	4	3	3	2	4	4	5	4	3	5	6	4	2	0	0	0	24	0	9	6	1	0	1	0	4
6	6	3.1	-99	2	3	6	4	5	6	6	6	6	4	6	4	5	4	3	3	6	4	1	0	0	0	20	0	10	6	1	0	1	0	4
5	6	3.7	-0.404138	1	2	5	5	5	5	6	4	5	4	4	5	4	3	5	5	6	4	2	0	0	1	29	0	10	4	1	0	0	0	4
6	6	2.9	0.00641489	2	3	5	4	5	6	6	5	6	5	4	3	2	2	3	3	6	4	-99	0	0	0	23	0	10	8	1	0	1	0	4
6	6	1.5	-0.404138	4	3	5	-99	5	5	5	5	4	5	5	4	4	3	4	4	6	5	4	0	0	1	29	1	10	4	1	0	0	0	4
6	6	3	0.211691	3	5	4	2	4	4	5	4	4	2	3	4	5	5	5	5	4	5	2	0	0	1	20	0	10	6	1	0	1	0	4
6	6	3.4	0.416968	4	5	5	6	6	6	6	4	6	5	6	5	5	5	5	5	6	5	2	0	0	1	24	1	10	8	1	0	1	0	4
6	6	1.4	-1.01997	3	4	6	6	6	6	6	4	4	3	3	4	4	4	4	4	6	3	3	0	0	1	31	1	10	4	1	0	0	0	4
1	1	2.3	0.00641489	4	6	3	4	4	2	5	2	6	6	5	2	4	3	3	5	6	5	4	0	1	0	33	1	10	8	1	0	1	0	4
6	6	3.5	1.44335	5	6	5	5	3	5	5	6	6	6	5	3	3	3	4	4	4	5	1	0	0	0	22	0	10	6	1	0	1	0	4
6	6	1.9	1.0328	4	6	6	6	6	6	6	2	2	2	2	5	5	5	5	5	6	6	5	0	0	0	41	1	10	4	1	0	0	0	4
5	6	3.3	0.416968	3	4	3	6	6	6	6	5	5	4	6	3	4	3	4	4	2	3	5	1	1	0	22	1	10	6	1	0	1	0	4
6	6	3.3	1.0328	3	6	6	6	6	6	6	1	1	1	1	5	5	5	5	5	1	1	1	0	1	0	23	0	10	6	1	0	1	0	4
6	6	3.4	1.64863	6	5	5	4	5	4	5	5	5	5	5	5	3	3	4	4	6	5	3	0	0	0	19	0	10	2	1	0	0	0	4
6	6	3.1	0.211691	5	5	5	5	4	5	4	4	6	6	4	3	4	4	3	4	6	5	3	0	0	0	23	1	10	6	1	0	1	0	4
6	6	2.3	0.00641489	4	4	1	1	1	5	4	6	6	6	6	3	3	2	2	4	1	6	6	0	1	1	21	0	10	6	1	0	1	0	4
1	1	-88	-0.404138	3	5	5	6	6	5	5	3	4	6	4	2	4	3	4	5	6	3	5	0	0	0	51	1	10	6	1	0	1	0	4
5	6	1.6	-99	3	4	4	5	4	5	5	5	2	2	2	3	5	4	4	4	6	5	4	1	0	0	22	0	10	4	1	0	0	0	4
6	6	3	-0.814691	2	-99	4	3	3	6	6	6	6	6	6	3	4	2	3	5	6	6	4	0	0	1	20	0	10	4	1	0	0	0	4
6	6	2.9	0.622244	6	6	4	1	5	6	6	6	6	6	6	3	5	5	5	5	6	5	2	0	0	0	26	0	11	2	1	0	0	0	4
6	6	3	-0.404138	3	3	5	6	6	6	6	6	4	3	5	3	5	5	5	5	2	5	2	0	1	0	21	0	11	4	1	0	0	0	4
6	6	3.2	0.416968	2	4	5	6	6	5	5	6	6	6	5	4	4	4	5	5	6	2	6	0	1	0	29	1	12	6	1	0	1	0	4
5	5	3	0.827521	4	4	5	5	5	5	5	3	3	4	4	4	4	4	5	4	6	4	2	0	1	0	22	0	12	6	1	0	1	0	4
4	3	2.2	0.211691	3	2	5	2	4	4	5	6	6	5	5	3	3	3	3	3	1	6	3	0	0	1	24	0	12	4	1	0	0	0	4
6	6	2.7	0.416968	5	6	4	4	3	5	5	5	6	6	6	4	4	3	4	4	4	3	4	0	1	0	25	0	12	8	1	0	1	0	4
4	6	2.8	-0.404138	3	4	4	2	4	4	5	5	5	5	5	4	4	4	4	4	6	5	3	1	0	0	27	1	12	2	1	0	0	0	4
5	4	3.2	0.827521	5	4	5	4	4	2	3	2	2	5	5	5	4	3	3	5	6	6	2	0	0	0	22	0	12	6	1	0	1	0	4
6	6	3	0.211691	2	4	6	6	6	6	6	6	6	6	6	5	4	3	5	4	6	5	4	1	0	0	34	1	12	8	1	0	1	0	4
6	6	3	-1.01997	2	3	5	3	5	5	5	4	5	6	5	3	5	3	4	5	6	5	3	0	1	0	29	1	13	6	1	0	1	0	4
6	6	3.1	0.622244	4	6	6	6	6	6	6	5	5	5	6	5	5	5	5	5	5	1	1	0	1	0	23	0	13	7	1	0	1	0	4
6	6	3.1	1.44335	6	6	6	6	6	6	6	3	3	4	5	5	5	5	5	5	6	2	2	0	0	0	23	0	13	6	1	0	1	0	4
4	4	2	-0.404138	1	3	1	2	5	1	3	1	6	6	1	1	2	2	4	2	6	6	6	0	0	0	20	0	14	6	1	0	1	0	4
6	6	3	1.23807	6	6	5	5	3	6	6	6	6	3	6	5	5	5	5	5	2	4	1	1	1	1	29	0	14	6	1	0	1	0	4
6	6	3.5	1.0328	2	2	5	5	5	2	3	2	4	4	4	4	4	4	4	4	6	6	5	0	1	1	24	0	14	2	1	0	0	0	4
5	5	3.1	-0.404138	4	6	5	2	5	6	6	4	4	4	3	3	4	4	5	5	6	4	6	0	0	0	24	1	14	2	1	0	0	0	4
1	1	3.1	-2.25163	1	3	4	2	5	1	4	1	5	5	1	4	4	3	3	5	6	6	1	0	1	0	29	0	15	10	1	0	0	1	4
-99	6	2.8	1.0328	4	6	3	4	3	6	6	1	5	5	2	1	3	4	4	5	6	2	5	0	0	0	25	0	15	6	1	0	1	0	4
6	6	2.4	-1.01997	2	5	5	6	5	5	6	6	6	4	6	3	5	2	5	5	5	2	3	0	0	1	19	0	15	4	1	0	0	0	4
6	6	3.6	1.0328	5	5	4	3	5	5	5	4	2	1	1	3	3	3	4	3	6	2	1	0	1	0	21	0	15	6	1	0	1	0	4
6	6	2.2	-1.01997	2	6	5	4	2	6	6	2	2	2	2	4	5	5	3	5	6	2	3	0	0	0	20	0	15	2	1	0	0	0	4
1	1	3.4	0.622244	2	5	1	2	1	4	4	6	6	6	6	3	3	3	3	3	6	6	6	0	1	0	34	1	15	8	1	0	1	0	4
5	6	3.5	0.622244	4	4	4	2	3	6	6	6	6	3	3	4	4	3	4	4	3	4	3	0	0	0	22	0	15	2	1	0	0	0	4
6	6	3	1.23807	6	6	5	6	5	6	6	1	5	3	1	5	5	5	-99	5	1	3	1	0	1	0	25	0	15	6	1	0	1	0	4
2	2	1.7	0.00641489	4	4	5	3	4	4	6	4	5	5	1	3	5	3	5	5	6	5	4	1	1	0	32	1	15	4	1	0	0	0	4
6	6	3.5	-0.198862	-99	-99	1	1	2	3	4	6	5	6	6	2	2	2	4	4	6	6	6	0	1	0	22	0	15	6	1	0	1	0	4
4	4	3.4	-0.198862	4	5	4	4	3	6	6	6	6	6	6	2	3	3	4	4	3	2	5	0	1	0	24	0	15	4	1	0	0	0	4
6	6	3.4	1.0328	4	5	5	5	5	5	5	4	5	5	5	3	4	4	3	4	3	5	2	0	0	1	21	0	15	6	1	0	1	0	4
5	5	2.6	0.622244	4	5	4	5	4	5	5	4	5	4	5	3	3	4	4	4	4	5	2	0	1	0	19	0	15	4	1	0	0	0	4
3	6	2	-1.22524	1	3	4	2	4	3	5	5	6	6	4	3	3	4	3	5	6	6	6	0	0	1	33	0	15	4	1	0	0	0	4
2	3	3	1.0328	4	5	5	5	3	5	5	5	5	5	4	2	2	2	2	3	6	4	3	0	0	0	20	0	16	6	1	0	1	0	4
2	2	3	-0.404138	3	2	2	1	2	4	4	3	5	5	5	1	1	1	1	1	4	4	3	0	0	1	21	0	16	6	1	0	1	0	4
6	6	3.1	0.416968	2	6	4	5	6	6	6	5	5	3	5	3	5	5	5	5	6	1	6	0	1	0	22	0	16	4	1	0	0	0	4
5	5	2.9	0.622244	4	4	4	4	4	6	6	5	2	1	5	4	5	4	5	5	6	5	4	0	0	0	27	0	16	2	1	0	0	0	4
4	5	3.4	1.0328	4	4	2	4	2	5	5	3	5	5	3	2	4	4	4	5	3	4	3	1	1	1	29	1	16	4	1	0	0	0	4
6	6	2.6	1.0328	4	6	5	3	5	6	6	3	3	1	3	4	5	5	5	5	6	3	1	0	0	0	27	1	16	4	1	0	0	0	4
4	3	2.7	-0.814691	3	4	1	2	2	4	4	5	5	5	5	1	3	3	3	3	3	4	2	0	0	1	24	0	17	7	1	0	1	0	4
6	6	3.6	0.622244	6	5	5	5	5	6	6	5	6	5	2	4	5	5	4	5	2	3	3	1	1	0	23	0	18	2	1	0	0	0	4
4	4	3.1	-99	1	1	2	1	2	3	5	6	6	4	-99	3	3	2	4	4	6	6	4	0	1	1	-99	0	19	2	1	0	0	0	4
4	4	3.4	0.00641489	5	3	2	2	3	4	5	5	5	5	5	3	3	3	4	4	3	5	4	0	0	1	24	0	20	8	1	0	1	0	4
3	2	3.5	-0.198862	4	2	4	4	5	4	4	4	5	5	4	2	3	3	3	5	6	6	2	0	0	0	23	1	20	2	1	0	0	0	4
6	6	2.8	0.00641489	4	4	3	3	6	4	5	6	6	6	6	2	5	4	5	5	3	5	6	0	0	1	21	0	20	2	1	0	0	0	4
1	1	2.6	-0.609415	3	6	6	5	6	1	5	6	6	6	2	2	1	1	5	3	6	6	5	1	0	1	34	0	20	8	1	0	1	0	4
5	5	2.3	0.827521	5	5	5	5	5	5	5	5	3	1	2	3	2	3	5	5	6	5	6	0	0	0	25	1	20	4	1	0	0	0	4
1	1	3.1	-1.01997	2	4	4	5	3	3	3	5	5	4	4	3	3	4	3	4	6	5	2	1	0	0	44	0	20	17	1	0	0	1	4
4	4	3.2	-0.404138	1	3	5	4	4	2	3	2	3	2	3	2	4	4	4	4	6	4	5	0	1	1	25	0	20	10	1	0	0	1	4
4	5	2.8	-2.4569	2	2	2	2	5	3	3	4	4	4	4	2	2	2	3	3	1	6	3	0	0	-99	21	0	24	2	1	0	0	0	4
4	4	2.7	-2.4569	1	3	4	3	5	4	3	2	2	2	2	5	5	4	4	4	5	4	4	1	0	-99	40	1	25	12	1	0	0	1	4
6	6	3	0.827521	4	4	5	5	6	5	5	5	5	5	5	5	5	5	5	5	1	5	2	0	0	0	21	0	30	6	1	0	1	0	4
3	3	1.5	-0.814691	4	4	4	2	5	6	6	1	4	3	3	3	3	4	5	5	6	5	6	0	1	0	35	1	30	6	1	0	1	0	4
3	-99	2	-1.01997	3	5	6	5	5	5	5	6	5	6	6	5	5	5	5	5	4	5	6	0	0	0	-99	1	32	3	1	0	0	0	4
1	2	2.1	-1.01997	3	3	4	3	5	3	4	4	5	5	4	4	4	3	4	4	6	5	5	0	0	0	39	0	40	7	1	0	1	0	4
3	4	2.8	-0.404138	3	5	5	4	4	6	6	5	5	4	4	4	5	5	5	5	6	2	3	1	0	1	42	0	40	5	1	0	1	0	4
-99	-99	-88	-99	-99	-99	-99	-99	-99	-99	-99	-99	-99	-99	-99	-99	-99	-99	-99	-99	-99	-99	-99	0	-99	-99	32	1	-99	4	1	0	0	0	5
-99	-99	3.5	-99	-99	-99	-99	-99	-99	-99	-99	-99	-99	-99	-99	-99	-99	-99	-99	-99	-99	-99	-99	0	-99	-99	34	0	-99	1	1	0	0	0	5
-99	-99	2.4	-99	-99	-99	-99	-99	-99	-99	-99	-99	-99	-99	-99	-99	-99	-99	-99	-99	-99	-99	-99	0	-99	-99	38	1	-99	4	1	0	0	0	5
-99	-99	3.7	-99	-99	-99	-99	-99	-99	-99	-99	-99	-99	-99	-99	-99	-99	-99	-99	-99	-99	-99	-99	0	-99	-99	22	0	-99	8	1	0	1	0	5
-99	-99	3.8	-99	-99	-99	-99	-99	-99	-99	-99	-99	-99	-99	-99	-99	-99	-99	-99	-99	-99	-99	-99	0	-99	-99	19	0	-99	2	1	0	0	0	5
-99	-99	3.7	-99	-99	-99	-99	-99	-99	-99	-99	-99	-99	-99	-99	-99	-99	-99	-99	-99	-99	-99	-99	0	-99	-99	23	0	-99	8	1	0	1	0	5
-99	-99	2.1	-99	-99	-99	-99	-99	-99	-99	-99	-99	-99	-99	-99	-99	-99	-99	-99	-99	-99	-99	-99	0	-99	-99	29	0	-99	6	1	0	1	0	5
-99	-99	3.4	-99	-99	-99	-99	-99	-99	-99	-99	-99	-99	-99	-99	-99	-99	-99	-99	-99	-99	-99	-99	0	-99	-99	25	0	-99	5	1	0	1	0	5
-99	-99	4	-99	-99	-99	-99	-99	-99	-99	-99	-99	-99	-99	-99	-99	-99	-99	-99	-99	-99	-99	-99	0	-99	-99	22	0	-99	6	1	0	1	0	5
-99	-99	3.5	-99	-99	-99	-99	-99	-99	-99	-99	-99	-99	-99	-99	-99	-99	-99	-99	-99	-99	-99	-99	0	-99	-99	21	0	-99	8	1	0	1	0	5
-99	-99	4	-99	-99	-99	-99	-99	-99	-99	-99	-99	-99	-99	-99	-99	-99	-99	-99	-99	-99	-99	-99	0	-99	-99	20	0	-99	2	1	0	0	0	5
-99	-99	4	-99	-99	-99	-99	-99	-99	-99	-99	-99	-99	-99	-99	-99	-99	-99	-99	-99	-99	-99	-99	0	-99	-99	18	0	-99	2	1	0	0	0	5
-99	-99	4	-99	-99	-99	-99	-99	-99	-99	-99	-99	-99	-99	-99	-99	-99	-99	-99	-99	-99	-99	-99	0	-99	-99	22	0	-99	4	1	0	0	0	5
-99	-99	2.7	-99	-99	-99	-99	-99	-99	-99	-99	-99	-99	-99	-99	-99	-99	-99	-99	-99	-99	-99	-99	1	-99	-99	34	1	-99	10	1	0	0	1	5
5	6	3.7	0.841041	3	5	5	5	6	6	6	4	6	6	6	4	4	4	4	4	5	6	5	0	1	0	30	1	4	4	1	0	0	0	5
1	1	-88	-99	1	6	5	4	6	1	2	5	5	5	5	4	4	2	4	4	6	1	5	0	1	1	33	1	0	2	1	0	0	0	5
4	3	3.1	-99	4	3	2	2	3	3	3	3	3	3	3	4	4	4	4	4	6	4	3	0	1	0	45	0	0	2	1	0	0	0	5
6	6	2.7	-0.519835	4	1	5	4	5	6	6	6	6	6	6	2	5	4	5	5	6	6	6	0	1	0	36	1	10	4	1	0	0	0	5
6	6	3.7	0.440545	4	3	4	4	4	6	6	6	6	6	6	3	4	4	4	4	1	6	6	0	0	1	39	0	19	10	1	0	0	1	5
6	6	-88	-0.519835	4	4	6	6	6	6	6	4	5	3	4	5	5	5	5	5	6	6	6	0	1	1	32	1	25	8	1	0	1	0	5
1	1	-88	-4.36541	3	1	4	4	4	1	6	6	6	6	6	5	3	4	4	4	6	6	3	1	0	0	51	1	40	4	1	0	0	0	5
4	5	2.7	-1.36169	2	3	5	3	5	3	5	3	5	5	2	4	2	4	5	3	6	6	4	1	0	0	29	1	60	5	1	0	1	0	5
6	6	3.2	1.04129	5	4	6	5	5	5	5	3	2	2	1	5	5	5	5	5	2	6	5	1	1	1	25	0	10	6	1	0	1	0	5
6	6	2.3	0.640793	6	1	4	-99	6	6	5	6	6	6	5	5	4	4	5	4	2	2	2	0	1	1	24	1	-99	6	1	0	1	0	5
6	6	3.8	-99	3	4	6	6	6	6	6	6	6	6	6	3	3	3	3	5	6	3	6	0	0	0	20	0	-99	2	1	0	0	0	5
6	6	3.7	-0.519835	2	4	6	4	5	6	6	4	6	5	3	4	4	4	3	5	6	5	1	0	1	0	21	0	-99	5	1	0	1	0	5
5	5	4	-1.36169	2	3	4	4	4	4	4	3	4	3	3	4	4	3	4	5	3	5	4	0	1	1	21	0	-99	2	1	0	0	0	5
-99	-99	1.9	-99	-99	-99	-99	-99	-99	-99	-99	-99	-99	-99	-99	-99	-99	-99	-99	-99	-99	-99	-99	0	-99	-99	25	1	-99	4	1	0	0	0	5
6	6	4	1.64203	4	4	5	4	5	6	6	6	6	5	6	4	4	4	4	4	3	6	1	0	1	0	21	0	-99	2	1	0	0	0	5
2	2	3.7	0.240298	2	4	3	3	3	2	3	5	5	5	2	1	4	4	5	5	6	4	2	0	1	0	21	0	0	4	1	0	0	0	5
6	6	3.3	-1.96243	1	5	2	5	2	6	6	5	5	5	5	4	4	4	4	4	6	6	1	0	0	1	36	1	0	4	1	0	0	0	5
6	6	2.4	-0.760942	3	4	4	5	5	6	4	4	5	4	5	3	3	2	4	2	6	4	1	0	0	0	31	1	0	6	1	0	1	0	5
6	6	4	0.440545	5	4	4	5	6	6	6	5	6	6	6	3	5	5	5	5	6	3	2	0	1	0	22	0	0	5	1	0	1	0	5
6	6	3.9	0.240298	5	3	5	1	2	5	5	6	6	6	6	5	5	5	5	5	2	4	6	0	1	1	20	0	0	2	1	0	0	0	5
6	6	2.7	0.0400496	3	2	4	4	5	5	5	6	6	6	6	2	4	3	4	4	3	5	3	0	1	1	38	1	0	10	1	0	0	1	5
3	4	-88	-0.560694	2	1	4	3	2	2	4	5	6	5	2	3	4	4	3	4	6	6	5	0	0	0	31	1	0	2	1	0	0	0	5
6	6	4	1.04129	2	5	3	3	4	2	3	4	5	3	5	3	4	4	4	5	4	4	2	0	1	0	21	0	0	2	1	0	0	0	5
5	5	2.3	-0.360446	3	3	5	5	6	5	5	5	5	5	4	4	4	4	4	4	4	5	3	0	1	0	23	0	0	6	1	0	1	0	5
4	3	2.6	0.440545	2	3	5	3	5	3	5	5	5	5	2	2	2	2	4	2	6	5	3	0	0	0	21	0	0	2	1	0	0	0	5
-99	3	3.5	-0.961592	4	5	3	4	3	-99	-99	-99	-99	-99	-99	2	4	3	2	3	-99	-99	-99	0	0	1	20	0	0	2	1	0	0	0	5
6	6	4	1.44179	5	5	5	5	5	6	6	6	6	6	6	3	4	4	4	4	2	5	2	0	0	0	21	0	0	6	1	0	1	0	5
5	6	3.4	0.841041	5	3	5	3	4	5	5	4	5	5	5	3	3	3	3	3	6	6	4	0	0	0	23	1	0	4	1	0	0	0	5
6	-99	3.3	-0.961592	3	3	5	4	4	6	5	5	6	5	5	3	4	3	4	4	1	-99	5	0	1	1	23	0	0	8	1	0	1	0	5
5	5	2.5	-2.16268	1	6	5	2	6	4	4	4	4	4	4	3	4	2	3	3	6	5	1	0	0	1	28	0	0	4	1	0	0	0	5
6	6	3.8	1.04129	3	5	5	6	6	5	4	6	5	5	5	3	5	5	5	5	1	6	4	0	1	0	23	0	0	2	1	0	0	0	5
6	6	4	1.24154	2	5	6	5	-99	5	5	6	6	6	3	5	5	-99	5	5	6	5	5	0	0	0	19	0	0	2	1	0	0	0	5
6	6	4	1.64203	5	6	4	3	3	4	5	4	5	5	4	3	2	3	5	4	4	4	3	0	0	0	20	0	0	2	1	0	0	0	5
5	6	4	1.04129	-99	-99	5	5	4	4	3	5	5	5	4	3	4	4	5	3	3	6	3	0	1	0	19	0	0	2	1	0	0	0	5
6	6	4	1.64203	5	5	5	4	5	5	5	4	5	3	5	2	1	1	4	2	2	6	6	0	1	0	19	0	0	2	1	0	0	0	5
6	6	3.6	0.0400496	1	2	3	1	5	3	4	6	6	5	3	2	3	3	2	4	5	5	4	0	0	0	22	0	0	6	1	0	1	0	5
6	6	3.8	1.04129	5	4	5	5	6	5	5	6	6	6	6	4	3	4	4	5	6	6	3	0	1	1	22	0	0	5	1	0	1	0	5
6	6	3.8	0.440545	4	5	4	4	3	5	5	4	5	5	3	2	3	3	3	3	3	3	4	0	1	0	21	0	0	4	1	0	0	0	5
4	5	3.9	-0.360446	2	3	3	2	5	4	5	2	2	2	2	4	4	3	3	3	5	6	2	0	1	1	23	0	0	8	1	0	1	0	5
6	6	4	0.440545	3	4	5	3	4	6	4	6	6	5	4	4	5	4	4	5	1	3	3	0	1	1	18	0	0	4	1	0	0	0	5
6	6	3.7	-0.961592	1	4	5	5	6	3	3	1	5	2	1	5	5	3	4	4	2	6	5	0	0	0	18	0	0	2	1	0	0	0	5
6	6	3.8	-0.760942	3	3	5	3	3	6	6	5	6	4	5	4	5	5	4	3	2	5	5	0	1	1	22	0	0	6	1	0	1	0	5
6	6	3.5	0.841041	3	4	5	5	5	6	5	4	5	5	4	4	4	4	4	4	4	5	3	0	0	0	21	0	0	6	1	0	1	0	5
6	6	4	0.640793	4	4	6	6	4	6	6	6	6	6	5	3	3	2	3	3	2	4	2	0	1	0	20	0	0	4	1	0	0	0	5
6	6	4	-0.360446	4	6	5	5	5	5	4	4	5	5	5	4	5	5	4	5	4	6	4	0	1	0	19	0	0	2	1	0	0	0	5
6	3	-88	-1.76218	1	1	3	6	3	2	2	6	6	6	6	4	1	3	4	4	6	6	6	1	0	0	36	1	0	14	1	0	0	1	5
6	6	2.6	0.240298	1	1	6	4	5	6	6	5	5	4	5	5	5	5	2	5	6	5	2	1	1	0	25	1	0	4	1	0	0	0	5
6	6	3.8	0.0400496	-99	-99	5	5	5	5	6	5	6	5	6	5	5	5	4	4	4	6	-99	1	1	0	20	0	0	2	1	0	0	0	5
6	6	3.9	0.240298	1	4	6	4	5	6	6	6	6	5	2	4	4	3	5	4	6	4	3	1	0	0	23	0	0	8	1	0	1	0	5
6	6	3.9	0.240298	4	3	5	4	5	6	6	5	4	5	4	4	3	4	4	4	4	5	1	1	1	0	19	0	0	2	1	0	0	0	5
6	6	3	-1.76218	1	4	3	3	5	6	4	6	6	2	3	4	5	4	4	5	6	5	1	1	1	1	29	0	0	6	1	0	1	0	5
6	6	3.9	-0.760942	1	3	3	1	5	5	6	2	2	2	2	3	5	3	5	4	-99	2	6	1	1	0	28	1	0	12	1	0	0	1	5
6	6	3.9	0.240298	2	2	4	3	5	4	5	2	2	1	3	5	5	4	4	5	2	6	3	1	1	1	19	0	0	2	1	0	0	0	5
6	6	3.9	0.841041	4	4	5	3	4	6	6	6	6	6	6	3	4	4	5	5	2	5	2	1	1	1	25	0	0	9	1	0	0	1	5
6	6	3.6	-1.16144	3	4	6	6	6	6	6	6	6	5	6	5	5	5	5	5	6	6	3	0	1	0	23	0	0	6	1	0	1	0	5
6	6	3.7	0.440545	4	1	4	4	4	6	6	6	6	6	6	4	4	3	5	4	1	6	3	0	1	0	23	0	0	2	1	0	0	0	5
6	6	2.4	0.0400496	4	3	3	5	5	6	5	5	5	4	4	2	3	3	4	5	6	5	4	1	1	0	29	0	3	8	1	0	1	0	5
6	6	3.1	-2.36293	1	2	1	1	3	6	6	6	6	6	6	4	3	3	3	4	1	6	4	0	1	1	20	0	3	4	1	0	0	0	5
5	5	3.7	-0.961592	1	3	5	5	5	5	5	4	5	4	4	3	4	3	4	4	4	4	3	0	1	0	18	0	4	2	1	0	0	0	5
6	6	4	1.24154	3	4	6	6	6	6	6	6	6	6	6	4	4	5	3	4	6	5	3	0	0	1	22	0	5	6	1	0	1	0	5
4	5	3.8	-99	2	3	3	2	3	4	4	6	6	6	6	2	2	4	4	4	3	4	4	0	1	1	21	0	5	2	1	0	0	0	5
6	6	3.8	1.24154	4	2	4	5	3	5	5	5	5	3	3	4	4	3	4	4	4	5	2	0	1	0	20	0	5	6	1	0	1	0	5
6	6	4	1.44179	5	5	6	-99	3	4	5	4	5	5	5	5	5	5	4	4	1	6	1	0	1	0	21	0	5	4	1	0	0	0	5
1	1	3.5	-0.560694	1	5	6	5	3	5	5	5	5	5	5	4	4	3	3	4	2	4	3	1	1	1	26	0	5	6	1	0	1	0	5
5	5	2.4	1.04129	5	4	5	3	4	3	3	5	5	5	2	3	5	4	4	5	6	4	4	1	1	0	40	1	5	2	1	0	0	0	5
6	6	3.1	-1.36169	3	1	5	-99	3	4	4	5	4	5	5	4	4	4	3	4	4	4	5	0	1	0	18	0	5	2	1	0	0	0	5
6	6	2.6	0.841041	5	4	6	6	4	6	6	6	6	6	6	1	2	2	2	5	6	5	2	0	1	0	22	0	6	6	1	0	1	0	5
6	6	3.7	0.440545	4	6	5	5	5	6	6	6	6	6	6	3	4	3	4	5	2	5	3	0	0	0	22	0	6	6	1	0	1	0	5
6	6	4	0.640793	3	3	5	4	5	6	6	6	6	4	4	2	2	3	3	3	3	5	4	0	0	1	19	0	7	2	1	0	0	0	5
5	5	4	0.0400496	4	5	3	3	5	4	5	5	5	5	4	4	5	5	4	5	5	5	5	0	1	0	-99	0	7	4	1	0	0	0	5
6	6	3.6	0.240298	4	5	6	5	6	5	5	6	4	6	6	4	5	5	5	5	2	5	2	0	0	0	19	0	7	2	1	0	0	0	5
6	6	2.3	-0.560694	1	4	6	4	6	6	6	6	5	5	5	3	4	4	3	5	3	5	5	0	1	0	22	0	8	6	1	0	1	0	5
6	6	3.7	0.440545	2	5	6	3	6	5	5	5	6	6	5	4	4	4	3	4	4	5	2	0	0	0	21	0	8	4	1	0	0	0	5
6	6	3.9	-0.560694	2	4	6	6	6	6	6	6	5	1	5	3	2	4	4	5	6	2	1	0	1	0	23	0	9	8	1	0	1	0	5
4	6	3.7	-0.360446	2	-99	2	3	5	5	5	4	6	4	5	3	5	4	2	5	1	5	4	0	0	1	20	0	10	6	1	0	1	0	5
5	6	3.6	1.24154	4	2	4	3	5	5	4	4	5	4	2	3	3	3	4	4	5	5	3	0	0	0	20	0	10	2	1	0	0	0	5
6	6	2.7	-0.519835	2	6	6	4	6	6	6	6	6	6	6	4	5	5	5	5	6	1	1	0	0	1	23	0	10	6	1	0	1	0	5
2	2	4	-0.961592	3	3	5	5	6	6	6	5	6	6	3	5	5	5	5	5	6	2	1	0	1	1	24	0	10	10	1	0	0	1	5
3	6	3.8	1.04129	4	3	2	2	2	4	5	5	5	5	5	4	5	5	5	5	3	5	2	0	1	1	19	0	10	2	1	0	0	0	5
3	4	3	0.0400496	3	3	6	5	6	5	5	2	3	4	4	4	5	3	4	4	6	6	5	0	1	0	32	1	10	6	1	0	1	0	5
5	5	3.8	-0.560694	3	1	4	2	4	2	3	5	6	4	5	4	2	2	5	5	6	6	1	0	1	0	26	1	10	4	1	0	0	0	5
6	6	3.8	1.44179	5	5	4	4	5	5	5	4	5	4	4	2	3	3	2	4	6	3	4	0	1	1	23	0	10	8	1	0	1	0	5
6	6	4	0.640793	2	3	3	4	5	6	4	6	6	6	6	4	3	3	3	5	1	5	2	0	1	1	23	0	10	7	1	0	1	0	5
6	6	4	1.64203	5	5	6	6	6	6	6	6	5	4	3	3	3	4	4	4	6	5	2	0	1	0	21	0	10	6	1	0	1	0	5
6	6	3.8	0.440545	3	3	5	5	6	6	6	5	5	4	5	4	4	4	-99	5	1	6	2	0	1	1	20	0	10	6	1	0	1	0	5
6	6	3.6	1.04129	4	5	4	2	6	5	5	6	6	4	5	4	4	4	4	4	2	4	1	0	1	0	23	0	10	6	1	0	1	0	5
6	6	4	0.0400496	4	2	4	5	4	4	5	6	6	5	6	3	4	4	4	4	5	6	4	1	0	0	21	0	10	2	1	0	0	0	5
6	6	2.7	-1.36169	2	3	5	5	4	6	5	4	5	5	3	3	3	3	4	4	6	6	2	1	0	0	33	0	10	4	1	0	0	0	5
3	4	2.1	0.841041	3	5	4	2	4	2	4	1	3	3	3	3	4	5	4	5	6	6	1	1	0	0	36	1	10	6	1	0	1	0	5
1	2	3.5	-1.16144	3	2	2	3	4	1	4	3	4	4	-99	3	2	2	4	4	2	5	-99	1	1	1	22	0	10	2	1	0	0	0	5
6	6	3.8	1.24154	5	4	4	3	3	6	6	5	5	3	2	4	4	3	4	4	6	3	2	0	0	0	18	0	10	2	1	0	0	0	5
6	6	4	1.04129	5	6	6	6	6	6	6	6	6	6	6	5	5	5	5	5	5	5	2	1	1	0	23	0	10	8	1	0	1	0	5
5	5	3.6	0.240298	4	3	5	5	5	6	6	5	5	3	2	4	5	5	5	5	6	5	2	1	1	0	28	0	10	2	1	0	0	0	5
6	6	4	0.640793	3	3	3	3	6	5	5	6	6	6	6	3	4	4	4	4	5	2	2	0	1	1	20	0	10	2	1	0	0	0	5
4	5	3.7	0.640793	5	5	5	4	5	3	3	5	5	5	5	2	4	4	3	4	6	5	2	0	0	0	19	0	10	2	1	0	0	0	5
1	2	2.3	-0.961592	1	1	4	2	3	4	6	5	6	6	1	4	4	5	4	4	6	6	3	1	0	1	31	1	11	6	1	0	1	0	5
6	6	2.2	-0.560694	2	4	5	1	5	5	5	6	5	5	4	3	4	2	2	4	6	6	2	1	1	0	37	0	11	4	1	0	0	0	5
6	6	3.8	0.440545	2	4	5	5	3	6	5	5	6	5	5	2	3	4	4	4	4	5	1	0	1	0	21	0	11	7	1	0	1	0	5
4	4	3.7	-0.961592	1	2	6	5	3	1	2	6	6	3	3	2	3	3	3	3	6	6	4	0	0	0	19	0	11	4	1	0	0	0	5
6	5	1.1	-1.16144	2	2	2	2	2	4	4	6	6	6	6	3	4	4	4	5	6	6	2	0	0	0	26	1	12	2	1	0	0	0	5
6	6	4	0.0400496	2	1	3	5	3	5	4	6	5	4	4	3	5	4	4	4	6	6	-99	0	0	1	21	0	12	6	1	0	1	0	5
6	6	4	1.04129	4	5	5	5	5	6	6	5	5	3	3	3	3	2	3	3	5	4	1	0	1	0	22	0	12	6	1	0	1	0	5
6	6	2.3	-1.56193	2	3	6	6	6	6	6	6	5	5	6	5	5	5	5	5	6	5	3	0	1	0	38	0	12	10	1	0	0	1	5
6	6	3.9	0.640793	5	5	5	5	5	6	6	6	6	2	4	4	4	3	5	5	5	6	5	1	1	0	23	0	13	8	1	0	1	0	5
6	6	3.3	1.64203	5	5	5	3	4	5	5	4	4	4	4	3	4	3	3	4	6	5	4	0	1	0	26	0	14	6	1	0	1	0	5
6	6	4	1.24154	5	6	6	6	6	6	6	5	5	5	5	5	5	5	5	5	5	5	5	0	1	0	22	0	15	6	1	0	1	0	5
6	6	3.4	0.240298	2	3	5	5	5	6	6	6	6	6	6	5	4	4	4	4	3	5	5	0	1	0	36	1	15	4	1	0	0	0	5
5	6	3.9	0.841041	4	4	5	6	5	4	4	4	5	6	1	5	5	5	5	5	2	5	2	0	1	0	23	0	15	8	1	0	1	0	5
4	4	3.8	0.0400496	3	4	5	4	5	5	6	3	5	4	5	4	3	5	5	4	3	6	4	0	1	1	24	0	15	8	1	0	1	0	5
6	6	2.3	-0.560694	3	6	6	5	5	6	5	5	6	5	6	5	4	3	3	5	6	3	4	0	1	0	31	0	15	6	1	0	1	0	5
6	6	4	-0.519835	4	2	5	4	5	6	5	6	6	6	6	5	4	5	5	5	1	6	4	0	1	1	24	0	15	6	1	0	1	0	5
6	6	-88	-0.360446	4	5	6	2	4	6	5	6	6	6	1	5	5	5	5	5	6	5	5	1	0	0	28	1	15	4	1	0	0	0	5
6	6	3.9	1.24154	4	5	4	4	4	6	6	5	5	4	4	4	4	4	4	4	3	3	3	0	0	0	21	0	15	6	1	0	1	0	5
2	2	3.4	-0.360446	1	1	3	4	4	3	4	6	6	4	4	2	3	3	2	3	6	5	5	0	1	0	21	0	15	4	1	0	0	0	5
6	6	3.9	0.240298	3	3	5	5	6	6	6	6	6	5	6	4	5	4	4	5	3	5	2	0	1	0	22	0	15	6	1	0	1	0	5
6	6	3.6	-0.360446	4	2	5	5	5	6	5	6	6	4	6	3	4	3	4	4	2	2	2	0	0	0	23	0	15	8	1	0	1	0	5
6	6	3.7	0.440545	2	2	5	6	4	6	6	6	6	4	6	3	4	4	2	5	6	2	2	0	1	0	19	0	15	4	1	0	0	0	5
6	6	2.7	-0.961592	2	3	5	4	6	6	6	6	6	6	6	4	4	2	4	4	5	5	3	0	0	1	40	1	15	8	1	0	1	0	5
6	6	3.2	-0.360446	3	2	4	4	6	5	5	1	3	2	2	3	4	5	4	4	6	5	6	0	0	0	55	1	15	8	1	0	1	0	5
4	4	-88	-0.961592	1	-99	5	1	5	1	2	6	6	6	6	1	1	1	1	1	6	5	6	0	0	0	27	1	16	8	1	0	1	0	5
6	6	2.2	-1.16144	2	2	6	3	5	6	6	6	6	6	6	2	2	3	2	4	6	6	2	1	0	0	21	0	16	4	1	0	0	0	5
5	5	2.2	-0.360446	2	5	3	3	4	4	5	5	6	4	3	1	3	3	2	4	6	5	3	0	1	0	35	1	16	8	1	0	1	0	5
4	4	3.2	-1.16144	1	2	3	1	3	1	2	6	6	6	6	4	4	4	4	4	4	6	4	0	0	1	26	0	16	4	1	0	0	0	5
4	5	-88	0.240298	1	1	4	4	3	6	6	2	5	4	6	3	5	3	5	5	6	5	4	1	1	0	31	1	18	4	1	0	0	0	5
6	6	4	1.64203	6	5	5	4	4	5	5	6	6	5	2	4	4	4	4	5	2	6	1	1	1	0	22	0	18	6	1	0	1	0	5
6	6	2.4	0.0400496	3	4	5	4	5	5	5	6	6	6	5	4	3	4	4	4	6	5	5	0	0	0	35	1	18	6	1	0	1	0	5
6	6	2.7	0.440545	3	5	5	5	5	5	5	5	5	4	4	5	5	5	5	5	6	4	2	0	1	0	44	0	20	6	1	0	1	0	5
4	6	2.7	-0.360446	4	1	5	2	5	4	4	5	4	4	4	4	4	4	4	4	6	5	5	0	0	1	43	1	20	5	1	0	1	0	5
3	4	3.2	0.240298	4	4	6	4	5	5	6	3	3	2	2	4	5	5	5	5	6	5	5	0	1	1	31	0	20	6	1	0	1	0	5
6	6	3	-99	1	5	4	3	4	4	4	6	6	6	-99	3	5	5	5	5	3	6	5	0	1	0	28	0	20	2	1	0	0	0	5
6	6	3.8	-0.360446	3	3	5	2	4	6	6	6	6	6	6	5	5	5	5	5	2	5	2	1	1	0	24	0	20	4	1	0	0	0	5
4	6	2.1	-0.961592	1	4	4	3	6	1	5	6	6	2	3	4	4	4	2	5	6	6	6	1	0	0	34	1	20	4	1	0	0	0	5
6	6	3.6	1.24154	6	6	5	6	6	6	6	4	6	6	6	4	5	5	5	5	5	6	3	0	1	0	37	1	20	10	1	0	0	1	5
6	6	-88	0.240298	4	3	4	5	5	4	5	5	5	3	5	3	3	3	3	3	6	5	6	0	1	1	-99	1	20	8	1	0	1	0	5
6	6	3.9	0.0400496	4	4	4	5	5	5	6	5	5	3	6	4	2	-99	4	5	5	5	6	1	1	0	22	0	24	2	1	0	0	0	5
2	2	3.3	-2.76342	1	6	2	2	3	2	3	6	5	3	5	3	4	2	4	4	6	5	4	0	1	1	29	0	24	16	1	0	0	1	5
5	6	3.2	0.0400496	3	4	4	4	4	6	6	6	6	6	6	5	5	5	5	5	2	4	1	0	1	1	35	1	25	8	1	0	1	0	5
6	6	3.7	-0.519835	3	4	6	5	6	6	6	6	6	6	6	3	5	5	5	5	6	5	3	0	1	1	33	1	25	4	1	0	0	0	5
6	6	-88	-1.16144	1	1	3	2	3	5	4	6	6	6	5	5	4	4	4	4	6	6	4	0	0	1	43	1	25	2	1	0	0	0	5
4	6	2.8	0.0400496	3	4	6	4	4	4	5	3	3	3	3	4	5	4	5	3	5	4	5	0	1	0	43	1	25	18	1	0	0	1	5
6	6	3.5	0.440545	3	1	3	5	5	6	5	6	6	6	6	4	4	5	3	5	5	4	1	0	0	1	21	0	26	7	1	0	1	0	5
1	1	2.9	-0.560694	1	1	5	5	5	5	5	6	6	6	6	3	3	3	3	4	6	5	2	0	0	0	42	1	28	13	1	0	0	1	5
5	6	2.6	-0.560694	2	5	4	6	5	6	6	6	6	6	6	4	4	5	5	5	6	5	6	1	0	1	27	0	30	2	1	0	0	0	5
6	6	1.7	0.240298	4	5	6	5	6	6	5	4	5	5	5	5	5	5	5	5	6	4	5	1	1	0	24	0	30	8	1	0	1	0	5
2	2	2.3	-1.36169	1	1	5	2	4	3	4	2	2	1	3	2	3	2	5	4	2	6	4	0	1	0	28	1	35	3	1	0	0	0	5
6	6	3.8	-0.519835	3	3	3	3	3	6	6	6	6	6	1	3	4	4	4	4	6	5	6	1	0	1	38	0	40	20	1	0	0	1	5
-99	-99	2.5	-99	-99	-99	-99	-99	-99	-99	-99	-99	-99	-99	-99	-99	-99	-99	-99	-99	-99	-99	-99	0	-99	-99	21	0	-99	4	1	0	0	0	6
-99	-99	2.5	-99	-99	-99	-99	-99	-99	-99	-99	-99	-99	-99	-99	-99	-99	-99	-99	-99	-99	-99	-99	0	-99	-99	23	0	-99	4	1	0	0	0	6
-99	-99	2.2	-99	-99	-99	-99	-99	-99	-99	-99	-99	-99	-99	-99	-99	-99	-99	-99	-99	-99	-99	-99	0	-99	-99	23	0	-99	2	1	0	0	0	6
-99	-99	3.6	-99	-99	-99	-99	-99	-99	-99	-99	-99	-99	-99	-99	-99	-99	-99	-99	-99	-99	-99	-99	0	-99	-99	18	0	-99	2	1	0	0	0	6
-99	-99	2.5	-99	-99	-99	-99	-99	-99	-99	-99	-99	-99	-99	-99	-99	-99	-99	-99	-99	-99	-99	-99	0	-99	-99	21	0	-99	4	1	0	0	0	6
-99	-99	3.3	-99	-99	-99	-99	-99	-99	-99	-99	-99	-99	-99	-99	-99	-99	-99	-99	-99	-99	-99	-99	0	-99	-99	20	0	-99	4	0	0	0	0	7
-99	-99	1.7	-99	-99	-99	-99	-99	-99	-99	-99	-99	-99	-99	-99	-99	-99	-99	-99	-99	-99	-99	-99	1	-99	-99	21	0	-99	4	0	0	0	0	7
-99	-99	3.2	-99	-99	-99	-99	-99	-99	-99	-99	-99	-99	-99	-99	-99	-99	-99	-99	-99	-99	-99	-99	1	-99	-99	22	0	-99	6	0	0	1	0	7
-99	-99	1.7	-99	-99	-99	-99	-99	-99	-99	-99	-99	-99	-99	-99	-99	-99	-99	-99	-99	-99	-99	-99	1	-99	-99	20	0	-99	4	0	0	0	0	7
-99	-99	1.9	-99	-99	-99	-99	-99	-99	-99	-99	-99	-99	-99	-99	-99	-99	-99	-99	-99	-99	-99	-99	1	-99	-99	21	0	-99	2	0	0	0	0	7
-99	-99	1.8	-99	-99	-99	-99	-99	-99	-99	-99	-99	-99	-99	-99	-99	-99	-99	-99	-99	-99	-99	-99	1	-99	-99	19	0	-99	2	0	0	0	0	7
-99	-99	2.2	-99	-99	-99	-99	-99	-99	-99	-99	-99	-99	-99	-99	-99	-99	-99	-99	-99	-99	-99	-99	0	-99	-99	29	0	-99	12	0	0	0	1	7
5	5	3	1.27306	4	5	5	4	5	5	6	4	5	5	5	4	3	5	4	5	6	2	4	0	1	1	27	1	6	2	0	0	0	0	7
4	4	2.3	-1.54174	3	3	1	1	1	2	3	6	5	5	5	3	3	3	3	3	4	5	3	0	0	1	20	0	0	2	0	0	0	0	7
5	5	2.5	-99	5	3	4	4	4	5	4	4	4	4	5	4	4	3	3	3	4	5	4	1	1	0	21	0	12	4	0	0	0	0	7
6	6	3.2	-99	-99	-99	-99	-99	-99	5	-99	3	4	2	4	-99	-99	-99	-99	-99	3	-99	3	0	1	0	24	0	-99	8	0	0	1	0	7
-99	-99	1.9	-99	-99	5	3	6	6	-99	-99	4	4	4	-99	4	4	4	4	4	-99	-99	2	0	-99	-99	21	0	-99	2	0	0	0	0	7
-99	-99	3	-0.662118	2	5	5	1	5	-99	-99	-99	-99	-99	-99	4	4	4	4	5	-99	-99	-99	0	-99	-99	23	0	-99	6	0	0	1	0	7
6	6	2.3	0.217507	3	6	5	3	5	5	6	4	5	5	3	3	4	4	4	5	6	3	2	1	0	0	25	0	-99	8	0	0	1	0	7
5	5	3.4	-1.01397	2	3	3	3	2	5	6	5	5	4	6	4	4	4	4	4	5	6	4	1	1	0	21	0	-99	2	0	0	0	0	7
4	4	2.7	-1.54174	4	4	5	5	5	5	4	4	6	6	5	3	5	5	5	5	6	5	1	1	1	0	22	0	-99	2	0	0	0	0	7
4	6	3.2	0.217507	2	3	4	3	4	3	3	1	1	1	1	5	2	4	4	5	6	3	3	0	0	1	23	0	-99	10	0	0	0	1	7
6	6	2.3	0.745282	4	3	5	4	5	6	6	4	4	3	4	3	4	4	4	5	4	5	4	0	1	0	23	1	0	2	0	0	0	0	7
4	5	3.4	0.745282	-99	5	5	2	4	4	6	1	1	1	1	3	4	3	4	4	5	5	1	0	0	1	28	0	0	4	0	0	0	0	7
6	6	3.1	-99	3	6	3	2	2	6	5	1	4	1	3	2	5	5	5	5	3	5	2	0	1	1	20	0	0	2	0	0	0	0	7
6	6	2.7	1.09729	4	4	5	3	5	5	4	4	5	1	3	3	3	2	4	3	4	4	1	0	1	0	20	0	0	4	0	0	0	0	7
4	5	2.6	-0.662118	2	3	5	4	5	4	4	4	3	3	3	4	4	2	3	3	5	4	4	0	1	0	23	0	0	4	0	0	0	0	7
3	3	2.2	-0.486193	4	5	3	3	4	3	3	3	4	4	4	3	2	3	2	4	6	4	2	0	1	0	22	0	0	4	0	0	0	0	7
-99	-99	1.3	-1.54174	1	5	6	5	6	-99	-99	1	5	5	5	5	5	4	5	5	-99	-99	-99	0	1	1	21	0	0	2	0	0	0	0	7
6	6	3.3	-0.662118	3	4	4	5	5	6	6	4	4	3	3	5	3	3	4	3	6	3	2	0	1	0	23	0	0	4	0	0	0	0	7
5	6	2.1	-99	1	2	2	1	3	5	5	6	6	6	6	3	3	4	4	4	6	5	1	0	0	0	22	0	0	4	0	0	0	0	7
6	6	3	0.569357	3	4	2	2	2	5	5	5	4	4	4	3	3	4	3	4	2	5	2	0	0	0	19	0	0	2	0	0	0	0	7
6	-99	3.7	-1.01397	1	1	5	5	6	5	5	6	6	6	6	3	1	3	4	5	1	6	1	0	1	1	19	1	0	2	0	0	0	0	7
5	5	3.2	0.217507	3	4	5	5	4	5	5	4	4	2	5	4	4	-99	5	5	4	4	3	0	1	1	19	0	0	2	0	0	0	0	7
5	6	2.4	-0.838043	2	3	4	2	6	6	6	6	6	4	4	2	5	4	3	4	3	5	3	0	0	0	20	0	0	6	0	0	1	0	7
5	5	2.7	0.745282	4	5	5	5	4	2	5	3	4	5	5	4	5	3	3	3	6	6	2	0	1	0	23	0	0	2	0	0	0	0	7
6	6	2.2	-1.89359	2	3	1	1	2	4	6	6	6	6	4	4	5	5	5	5	5	6	1	0	1	1	19	0	0	2	0	0	0	0	7
6	6	2.5	0.0415823	1	1	2	6	6	3	4	6	6	6	6	3	3	4	4	4	6	6	2	0	0	0	24	0	0	6	0	0	1	0	7
6	6	2.2	0.921207	4	5	2	3	5	5	5	6	6	6	3	4	5	3	4	5	6	6	3	0	0	0	21	0	0	6	0	0	1	0	7
6	6	2.7	-1.01397	2	4	3	4	5	6	4	5	5	5	5	3	3	3	3	5	5	5	1	0	1	0	21	0	0	4	0	0	0	0	7
4	6	3.2	0.0415823	3	4	4	4	5	4	5	4	5	4	5	3	3	3	3	3	6	6	3	0	0	0	19	0	0	2	0	0	0	0	7
4	5	1.6	-99	-99	-99	3	3	2	4	5	6	6	6	6	3	3	3	3	4	6	6	1	0	1	1	21	0	0	2	0	0	0	0	7
6	6	2	-1.01397	3	5	6	6	5	6	6	5	5	2	5	5	5	3	5	5	6	5	6	1	0	0	22	0	0	4	0	0	0	0	7
5	5	2.4	0.745282	4	2	4	4	5	5	5	4	5	5	4	4	5	4	4	5	6	6	5	1	0	0	28	1	0	4	0	0	0	0	7
6	6	2	-0.310268	4	2	6	5	6	3	4	5	5	-99	4	4	4	4	4	4	1	5	4	1	0	0	21	0	0	8	0	0	1	0	7
1	1	2.6	-1.89359	2	1	1	4	2	1	4	6	6	6	6	1	5	1	3	3	6	6	4	1	1	1	19	0	0	2	0	0	0	0	7
6	6	2.2	0.393432	3	5	5	5	5	6	6	6	6	4	5	4	5	5	5	5	2	4	4	1	0	0	25	0	0	8	0	0	1	0	7
5	5	2.8	-0.486193	3	3	2	3	2	2	3	5	5	6	6	2	5	4	4	5	3	5	3	1	1	0	21	0	0	2	0	0	0	0	7
4	6	3.4	0.217507	4	6	4	3	4	6	6	5	5	4	-99	3	3	4	3	3	6	-99	-99	1	1	0	19	0	0	2	0	0	0	0	7
3	3	2.5	-1.71767	1	2	5	-99	1	2	5	5	5	5	2	4	3	4	3	-99	6	6	5	1	1	0	26	0	0	4	0	0	0	0	7
3	3	2	-0.486193	2	2	4	2	4	5	4	4	6	6	6	4	4	3	5	4	6	6	1	1	0	0	27	1	0	8	0	0	1	0	7
6	6	-99	0.745282	5	6	5	5	6	6	6	2	2	2	2	4	5	5	5	5	1	6	5	1	0	0	21	0	0	6	0	0	1	0	7
6	5	3.7	1.44898	5	5	6	6	6	6	6	2	3	4	3	5	5	5	5	5	6	3	5	1	0	0	27	0	0	2	0	0	0	0	7
5	6	2.5	-0.134343	4	3	6	6	5	5	5	6	6	6	6	4	5	4	5	4	6	5	4	1	1	1	19	0	0	4	0	0	0	0	7
5	5	2.5	-1.54174	2	2	2	4	3	1	4	5	6	6	6	3	4	3	2	4	6	6	1	1	1	0	20	0	0	2	0	0	0	0	7
6	6	3.9	-0.134343	1	4	2	1	4	6	-99	6	6	6	6	4	4	2	4	5	5	6	6	1	1	1	21	0	0	4	0	0	0	0	7
5	5	3.1	0.569357	5	5	5	4	5	6	5	6	6	5	6	5	4	5	4	5	5	4	5	1	0	0	21	0	0	2	0	0	0	0	7
5	6	2.9	1.09729	3	4	6	5	3	5	3	2	2	1	4	3	3	4	3	4	1	6	4	1	1	0	20	-99	0	2	0	0	0	0	7
3	3	2.5	-1.01397	4	2	3	5	4	4	5	3	6	5	5	4	4	4	4	4	6	5	4	1	1	0	19	0	0	2	0	0	0	0	7
6	6	2.5	-1.71767	2	6	5	2	5	5	5	4	6	6	-99	4	5	5	5	5	6	3	1	1	0	1	21	0	0	2	0	0	0	0	7
4	4	2.1	-99	4	3	2	3	2	2	3	3	4	3	3	3	3	2	3	2	3	3	2	1	1	0	28	0	0	12	0	0	0	1	7
5	6	3.5	0.217507	3	5	2	2	4	4	6	4	2	2	2	4	5	5	5	5	6	4	4	1	0	0	20	0	0	2	0	0	0	0	7
6	6	2	-1.01397	2	4	3	3	2	6	6	2	2	2	4	3	4	4	4	4	5	6	3	0	1	0	20	0	0	2	0	0	0	0	7
3	3	2.3	0.0415823	2	5	5	3	3	4	6	4	5	3	4	4	3	4	5	5	6	6	6	1	0	0	29	0	0	12	0	0	0	1	7
5	5	3.1	1.27306	5	6	4	5	5	5	5	1	3	3	4	3	4	3	4	4	6	3	3	0	1	1	23	0	4	4	0	0	0	0	7
5	5	3.6	1.27306	4	4	4	5	5	5	4	5	5	5	6	4	5	5	5	5	4	4	3	1	1	0	19	0	5	2	0	0	0	0	7
4	4	3.1	0.0415823	4	4	4	3	4	4	5	5	5	5	3	3	4	5	3	4	5	5	4	0	1	1	19	0	6	2	0	0	0	0	7
6	6	3.6	-0.310268	3	-99	5	5	6	6	6	6	6	6	6	4	5	4	4	5	4	4	3	1	1	0	21	0	8	2	0	0	0	0	7
4	4	2.7	-0.486193	4	4	4	3	4	4	4	4	4	3	4	3	4	4	3	4	6	5	3	1	1	0	20	0	8	2	0	0	0	0	7
5	5	2.6	-0.838043	2	4	3	3	4	4	5	6	6	6	6	3	4	4	4	4	3	6	4	0	1	0	21	0	8	4	0	0	0	0	7
6	6	2.9	-0.134343	3	2	3	3	4	5	5	5	5	5	5	3	4	3	3	4	5	5	3	0	1	0	19	0	8	2	0	0	0	0	7
6	6	2.9	0.745282	5	5	5	5	5	6	6	4	4	4	3	4	4	4	4	4	6	4	1	0	1	0	22	0	9	4	0	0	0	0	7
3	4	2.4	-1.01397	2	2	3	2	3	2	3	4	5	5	4	3	4	3	3	4	3	6	4	1	0	0	20	0	10	2	0	0	0	0	7
5	5	2.9	1.62491	5	5	4	4	4	5	5	4	5	5	5	3	4	5	3	3	4	2	2	1	1	0	23	0	10	2	0	0	0	0	7
6	6	4	2.15268	6	6	5	3	4	6	6	5	5	2	4	4	5	5	5	5	2	2	1	0	1	1	22	0	10	6	0	0	1	0	7
6	6	2.6	-0.134343	2	2	6	3	5	6	6	6	6	6	4	5	3	3	5	5	6	3	4	0	1	0	23	0	10	8	0	0	1	0	7
6	6	2.9	-1.01397	1	1	4	2	5	4	4	4	5	4	4	3	4	4	4	4	5	6	1	0	0	0	21	0	10	4	0	0	0	0	7
6	6	2.7	-0.134343	2	1	3	-99	2	4	6	5	5	4	4	3	4	3	3	4	3	6	1	0	1	0	20	0	10	6	0	0	1	0	7
6	6	3.2	1.44898	5	3	5	5	6	6	5	4	5	5	5	3	4	2	3	4	6	5	2	0	0	0	21	0	10	6	0	0	1	0	7
6	5	3.5	0.921207	6	5	4	1	2	6	6	4	6	5	6	4	5	5	5	5	6	-99	-99	0	0	0	22	0	10	6	0	0	1	0	7
6	6	2.3	-0.134343	2	4	5	5	6	6	6	3	2	1	6	4	3	5	4	5	5	5	5	0	0	0	23	1	10	6	0	0	1	0	7
6	5	3.2	1.27306	5	5	5	6	4	5	5	6	6	5	3	4	4	4	4	5	6	5	4	0	0	0	21	0	10	4	0	0	0	0	7
6	1	2.2	0.921207	5	2	4	3	3	6	6	6	6	3	5	4	5	4	4	5	5	6	2	1	1	0	25	0	10	8	0	0	1	0	7
4	4	2.4	0.0415823	2	5	5	5	4	6	6	4	4	4	5	4	3	3	3	5	6	6	2	1	1	0	23	0	10	8	0	0	1	0	7
6	6	2.3	0.745282	5	5	5	5	5	6	6	5	5	5	5	5	5	5	5	5	5	5	6	1	1	0	21	0	10	4	0	0	0	0	7
3	3	2.2	0.217507	3	2	6	4	3	4	5	6	6	4	4	3	3	4	4	5	6	4	5	1	1	0	24	0	10	8	0	0	1	0	7
6	6	2.2	-2.77322	2	3	2	1	3	6	6	6	6	6	6	4	-99	2	2	4	6	6	4	0	0	1	20	0	10	2	0	0	0	0	7
5	5	3.2	-1.01397	2	1	5	4	4	4	4	4	5	5	5	4	4	4	4	4	6	6	3	0	0	0	20	0	10	4	0	0	0	0	7
6	6	2.3	-1.01397	4	6	6	6	5	4	4	6	6	6	6	1	5	3	2	4	6	6	6	0	1	0	21	0	10	4	0	0	0	0	7
6	6	2.5	-1.89359	3	4	5	4	5	5	6	5	6	6	6	4	4	3	4	5	4	6	4	1	0	0	21	0	10	2	0	0	0	0	7
4	6	2.8	0.393432	5	5	4	6	4	4	4	5	4	3	4	3	4	4	4	4	6	4	3	0	1	0	20	0	12	4	0	0	0	0	7
5	6	2.5	0.745282	4	3	4	1	3	3	5	5	3	2	3	4	3	3	4	4	6	5	3	0	0	1	24	0	12	8	0	0	1	0	7
5	5	2.8	0.393432	4	2	5	5	6	5	5	3	5	5	3	4	5	4	4	5	1	5	6	0	1	1	21	0	12	6	0	0	1	0	7
6	6	2.5	0.217507	3	6	5	3	6	6	6	4	5	3	4	4	5	4	4	5	3	6	2	0	1	1	22	0	12	6	0	0	1	0	7
6	6	2.2	0.0415823	3	3	6	6	5	5	5	5	5	4	5	4	5	5	5	5	6	4	2	1	0	0	23	0	12	6	0	0	1	0	7
6	6	3.8	-0.134343	4	5	4	3	4	6	6	6	5	1	3	4	5	5	5	5	6	6	2	0	1	0	18	0	12	2	0	0	0	0	7
5	6	2.3	0.569357	4	5	5	3	5	5	5	6	6	6	6	2	4	4	3	4	6	6	5	1	1	0	21	0	12	4	0	0	0	0	7
5	6	3.4	0.921207	4	5	5	4	4	6	6	1	4	3	4	3	4	4	2	4	6	3	3	0	1	0	21	0	12	4	0	0	0	0	7
2	2	2.7	-1.71767	1	2	3	1	4	3	3	6	6	6	6	2	4	4	5	4	4	5	4	0	0	0	23	0	12	4	0	0	0	0	7
6	6	2.5	1.62491	5	6	5	6	6	6	6	4	4	3	3	5	5	5	5	5	6	6	5	1	1	1	24	0	12	2	0	0	0	0	7
4	4	2.9	1.27306	4	4	3	5	4	4	5	6	4	2	3	4	3	2	2	4	2	4	3	1	1	0	20	0	12	2	0	0	0	0	7
6	6	2	-0.134343	2	2	6	6	5	6	5	5	5	5	5	3	5	5	4	5	6	6	3	1	0	0	21	0	13	4	0	0	0	0	7
6	6	2.2	1.27306	5	6	4	4	5	4	5	6	5	5	5	4	5	5	4	5	5	6	1	1	0	0	26	1	14	6	0	0	1	0	7
6	6	2.7	-0.134343	-99	-99	5	4	5	5	5	2	5	5	4	5	5	5	5	5	6	6	6	1	0	0	22	0	14	6	0	0	1	0	7
4	4	3.1	-1.54174	2	1	3	2	3	3	3	5	5	3	5	3	4	2	2	4	6	6	1	1	0	0	19	0	15	4	0	0	0	0	7
3	4	2.2	0.745282	5	4	4	4	2	6	6	3	5	2	5	4	5	5	5	5	5	5	4	0	0	0	25	0	15	10	0	0	0	1	7
6	6	1.9	0.569357	4	5	4	4	5	6	6	6	6	6	6	4	4	3	2	4	6	5	1	0	0	0	23	0	15	8	0	0	1	0	7
6	6	3.1	1.09729	5	5	3	3	4	6	6	5	6	6	4	4	5	5	5	5	6	2	1	0	0	0	21	0	15	6	0	0	1	0	7
6	6	2.9	0.921207	5	5	4	3	4	5	4	2	2	3	4	4	4	5	4	4	4	5	3	1	1	0	23	0	15	8	0	0	1	0	7
6	5	3.3	1.09729	5	6	3	5	4	6	6	6	6	5	5	5	5	3	3	4	4	3	3	0	1	0	23	0	15	7	0	0	1	0	7
6	6	2.4	-1.36582	2	5	6	3	2	3	3	6	6	6	6	4	4	3	3	4	1	6	6	0	1	1	23	0	15	4	0	0	0	0	7
6	6	3	0.921207	5	6	6	6	6	6	6	3	5	4	5	4	5	4	5	5	5	3	3	1	1	0	23	0	15	8	0	0	1	0	7
6	6	2.3	0.745282	4	5	6	5	3	5	6	4	5	5	2	4	4	4	3	4	6	5	2	1	1	0	22	0	15	6	0	0	1	0	7
6	6	2.8	0.745282	6	2	4	5	5	6	6	6	6	6	6	2	4	4	4	4	5	2	3	1	0	0	21	0	15	6	0	0	1	0	7
1	1	2.4	-99	3	3	5	5	6	5	5	6	6	5	2	3	4	2	5	4	6	4	5	0	0	0	25	0	15	10	0	0	0	1	7
4	4	3.1	-1.01397	3	3	5	5	4	5	5	5	5	5	5	2	4	4	4	5	6	6	4	1	1	0	22	0	16	8	0	0	1	0	7
5	5	2.7	0.569357	3	6	4	6	4	6	6	3	4	3	4	3	4	4	4	5	5	6	2	0	1	0	25	0	17	8	0	0	1	0	7
5	5	2.5	1.09729	5	4	5	5	4	6	6	2	4	4	5	3	4	5	5	5	6	5	5	1	0	1	24	1	17	4	0	0	0	0	7
4	6	1.8	-0.134343	1	2	5	6	5	5	4	5	5	5	5	3	4	4	5	5	6	3	5	0	1	0	19	0	20	2	0	0	0	0	7
6	6	2.8	-0.662118	1	3	4	4	3	5	5	5	5	5	5	4	5	4	4	5	6	5	2	0	1	0	22	0	20	6	0	0	1	0	7
5	5	2.2	-0.310268	3	2	4	5	4	4	6	4	5	5	5	3	5	4	4	5	6	6	2	0	0	0	21	0	20	6	0	0	1	0	7
6	6	2.3	0.393432	3	6	5	5	5	6	6	6	6	6	6	5	5	5	5	5	3	3	1	0	1	1	24	0	20	10	0	0	0	1	7
5	6	2.4	-0.486193	1	1	5	4	6	6	6	4	3	2	4	5	2	4	3	3	4	5	3	1	0	0	28	0	20	8	0	0	1	0	7
5	5	3.3	0.569357	4	5	5	4	5	6	5	5	5	5	5	4	4	4	4	4	2	2	5	1	1	0	22	0	20	8	0	0	1	0	7
-99	-99	-99	-99	-99	4	4	-99	-99	-99	-99	-99	-99	-99	-99	3	3	3	4	3	-99	-99	-99	1	1	1	23	0	20	2	0	0	0	0	7
5	5	2.7	1.27306	4	4	5	5	4	5	5	5	5	4	4	4	5	5	4	4	5	4	2	1	1	0	23	0	20	8	0	0	1	0	7
4	4	2.4	-1.01397	1	3	4	3	6	4	6	1	6	2	6	3	3	4	2	3	6	5	2	0	0	0	24	1	20	2	0	0	0	0	7
5	6	2.8	0.217507	3	4	4	5	4	5	5	5	5	2	3	5	5	3	4	5	6	4	3	1	0	0	24	0	20	6	0	0	1	0	7
4	4	3.3	-0.486193	4	3	5	5	5	3	4	3	4	1	1	5	5	5	5	5	6	6	5	1	1	0	19	0	26	2	0	0	0	0	7
1	1	2	1.97676	-99	5	6	6	6	6	6	3	5	2	2	5	5	5	5	5	6	3	5	1	1	0	33	1	27	4	0	0	0	0	7
6	6	2	-1.01397	1	3	3	2	4	4	6	6	6	5	6	5	5	3	5	5	6	6	5	0	1	1	21	0	30	4	0	0	0	0	7
-99	-99	3.3	-99	-99	-99	-99	-99	-99	-99	-99	-99	-99	-99	-99	-99	-99	-99	-99	-99	-99	-99	-99	0	-99	-99	22	0	-99	2	0	0	0	0	8
-99	-99	1.8	-99	-99	-99	-99	-99	-99	-99	-99	-99	-99	-99	-99	-99	-99	-99	-99	-99	-99	-99	-99	1	-99	-99	34	1	-99	4	0	0	0	0	8
5	6	3.6	1.80741	5	5	5	5	6	5	5	5	6	6	1	5	5	3	4	3	6	5	1	1	1	0	20	0	0	4	0	0	0	0	8
6	6	1.8	-99	3	3	6	5	6	5	6	5	4	5	5	5	5	4	5	5	6	4	4	0	0	0	19	0	9	2	0	0	0	0	8
3	6	2.9	-0.662997	1	1	3	1	4	5	4	6	6	3	3	4	5	5	4	4	6	6	3	0	0	0	19	0	10	2	0	0	0	0	8
4	4	2.8	-1.65116	2	6	5	5	5	4	5	5	5	6	6	5	2	3	4	4	6	4	6	1	0	1	25	0	0	4	0	0	0	0	8
6	6	3.1	1.47802	5	6	6	6	6	5	5	5	5	5	5	4	5	5	5	5	5	3	1	0	1	0	22	0	-99	6	0	0	1	0	8
6	6	3.5	1.64271	5	5	5	6	5	6	6	5	5	4	5	4	5	4	5	5	5	4	2	0	1	0	19	0	-99	4	0	0	0	0	8
3	3	2.7	-99	4	3	4	4	5	3	4	4	3	4	3	4	3	3	4	4	3	3	4	1	1	0	29	1	-99	6	0	0	1	0	8
1	1	-88	-1.48647	2	2	2	2	2	5	4	-99	6	5	5	5	5	4	4	4	6	6	5	0	0	0	65	1	0	6	0	0	1	0	8
5	6	3.4	-0.00422291	2	5	5	5	5	4	4	6	6	4	6	3	4	4	3	4	6	4	4	0	1	1	22	0	0	2	0	0	0	0	8
6	6	1.9	-0.827691	1	2	5	2	5	4	4	6	6	5	5	4	5	4	4	4	1	4	5	0	1	1	18	0	0	2	0	0	0	0	8
5	6	2.7	-99	4	4	6	4	5	5	5	5	6	5	6	4	5	3	3	4	4	3	3	0	1	0	23	0	0	4	0	0	0	0	8
4	6	2.5	-99	4	5	6	6	6	4	4	5	5	5	4	4	5	5	5	4	6	4	3	0	0	0	19	0	0	2	0	0	0	0	8
6	6	2.3	-0.662997	3	4	5	5	5	5	5	6	6	6	6	5	5	5	5	5	6	5	4	1	1	0	21	0	0	2	0	0	0	0	8
6	-99	3.7	1.80741	6	6	6	5	4	-99	-99	6	6	3	5	4	5	4	4	3	-99	-99	3	1	1	0	19	0	0	2	0	0	0	0	8
5	2	1.9	0.325164	5	3	2	6	6	5	4	5	5	5	5	4	3	4	5	3	1	5	2	1	0	1	19	0	0	2	0	0	0	0	8
4	4	3.4	-0.00422291	1	2	3	4	4	2	3	4	4	3	3	4	4	4	4	4	4	6	6	1	1	1	21	0	0	6	0	0	1	0	8
4	5	3	-0.168917	4	4	5	4	5	3	5	2	5	4	5	5	5	3	2	4	5	6	5	1	0	0	21	0	0	6	0	0	1	0	8
5	5	2.6	0.160471	4	3	-99	2	5	5	5	5	5	5	4	3	4	5	5	5	6	5	4	1	0	0	23	0	0	2	0	0	0	0	8
2	2	3	-99	3	4	4	4	4	3	4	3	3	2	3	4	3	3	3	4	6	3	4	1	0	1	-99	1	0	4	0	0	0	0	8
6	6	2.9	-0.33361	4	4	5	3	5	5	5	6	6	5	6	3	4	4	4	4	6	6	4	1	0	0	19	0	0	4	0	0	0	0	8
3	5	3	-0.992384	3	3	4	2	3	3	4	3	3	1	4	4	3	3	3	3	6	5	-99	0	1	0	19	0	3	2	0	0	0	0	8
6	6	3.1	1.64271	6	6	5	3	5	6	6	6	6	6	6	4	5	5	5	5	5	5	2	1	1	0	21	0	4	4	0	0	0	0	8
4	6	-99	0.489858	4	6	3	2	3	6	4	5	5	5	4	5	4	4	2	3	6	6	3	1	0	0	22	0	4	4	0	0	0	0	8
6	6	1.9	-99	2	3	4	4	5	5	5	4	6	6	5	4	4	4	4	4	3	3	3	1	1	0	19	0	7	4	0	0	0	0	8
2	2	2.8	-0.662997	2	-99	3	2	5	4	4	1	1	1	1	3	4	4	2	4	2	5	3	0	1	1	25	0	8	8	0	0	1	0	8
1	6	3.4	-99	5	1	6	5	4	6	5	5	6	2	6	4	4	4	4	4	-99	6	1	0	1	0	21	0	8	4	0	0	0	0	8
6	6	2.7	-99	4	6	5	5	5	6	6	1	1	1	1	4	5	5	5	5	5	1	1	1	0	0	19	0	8	4	0	0	0	0	8
6	6	2.4	-0.33361	3	4	3	3	4	3	3	5	5	5	5	4	5	4	3	4	6	6	3	0	1	-99	22	0	10	8	0	0	1	0	8
6	5	2.6	1.64271	4	4	4	2	5	5	4	3	1	2	4	5	4	4	5	4	6	5	4	0	1	0	24	0	10	8	0	0	1	0	8
4	4	2.2	-0.827691	2	6	5	5	6	6	6	5	4	4	5	5	5	4	5	5	6	6	3	1	1	0	22	0	10	4	0	0	0	0	8
6	6	1.5	0.160471	2	4	4	3	4	3	5	6	6	4	4	4	5	4	4	4	6	6	6	0	0	0	29	0	10	4	0	0	0	0	8
6	6	2.4	-0.662997	3	2	5	3	4	5	5	6	6	5	6	4	4	3	3	5	5	6	3	0	1	0	21	0	10	6	0	0	1	0	8
6	6	1.9	2.13679	5	6	2	1	2	6	6	6	6	4	6	4	5	3	5	5	6	5	1	0	0	0	21	0	10	4	0	0	0	0	8
4	3	2	0.819245	3	4	4	3	5	3	5	6	6	6	6	3	5	3	4	4	2	6	4	0	1	0	23	1	10	2	0	0	0	0	8
6	6	2.6	-99	3	3	3	2	5	6	4	5	6	5	5	5	5	5	3	5	2	5	4	0	1	0	21	0	14	4	0	0	0	0	8
6	6	1.5	-0.992384	1	4	5	4	4	4	6	4	4	4	5	4	5	5	4	5	5	6	3	0	0	0	22	0	15	8	0	0	1	0	8
4	4	3.2	0.489858	4	5	6	5	6	5	6	4	5	4	5	3	3	3	5	4	6	4	2	0	0	0	21	0	15	4	0	0	0	0	8
4	5	1.6	-0.662997	3	4	4	3	4	4	4	4	5	6	4	4	4	4	4	4	5	5	2	0	0	0	25	1	16	4	0	0	0	0	8
4	4	2.6	-0.662997	3	2	4	4	5	4	5	4	5	5	5	4	4	3	5	4	6	6	3	1	1	0	25	0	16	4	0	0	0	0	8
5	5	3	-0.00422291	3	3	5	2	4	6	4	6	4	4	6	4	4	5	2	5	6	4	1	0	1	0	22	0	17	8	0	0	1	0	8
6	6	2.1	-99	2	6	2	4	4	6	6	6	6	6	6	2	5	3	5	5	5	6	3	0	0	0	26	0	18	11	0	0	0	1	8
6	6	2.2	-0.662997	3	5	5	2	4	5	5	1	1	1	1	4	4	3	4	4	6	5	1	0	0	0	23	0	20	4	0	0	0	0	8
6	6	1.7	0.489858	4	4	3	3	4	6	6	6	6	6	6	5	5	5	5	5	6	5	2	1	0	0	28	0	20	16	0	0	0	1	8
6	6	3.1	-1.48647	1	1	2	1	3	2	3	6	6	6	6	5	5	3	3	5	1	6	5	0	0	0	21	0	20	4	0	0	0	0	8
4	4	2.3	-0.662997	2	1	5	3	-99	3	6	5	6	6	4	4	4	4	5	4	6	6	2	1	0	0	24	0	20	8	0	0	1	0	8
6	6	1.8	-0.498304	3	3	5	2	5	6	5	6	6	6	4	4	5	5	5	5	5	5	2	1	1	1	24	0	20	12	0	0	0	1	8
3	3	1.7	-99	4	4	5	5	5	5	5	3	1	-99	1	4	5	5	5	5	6	4	4	1	0	0	-99	0	20	11	0	0	0	1	8
6	6	1.7	0.160471	1	3	3	2	3	6	5	1	6	6	5	3	4	3	3	4	5	6	6	0	1	0	26	0	20	11	0	0	0	1	8
6	6	3.4	0.325164	4	4	6	4	5	6	5	2	2	2	4	4	4	3	3	4	6	3	-99	0	0	0	19	0	20	4	0	0	0	0	8
6	1	2.7	-0.662997	1	1	6	1	1	1	6	6	6	1	1	3	5	4	5	5	6	6	1	1	0	1	28	1	21	6	0	0	1	0	8
6	6	-99	-99	5	6	6	5	6	6	6	4	4	4	5	5	5	5	5	5	6	2	6	0	-99	0	-99	0	25	4	0	0	0	0	8
-99	-99	-99	-99	-99	-99	-99	-99	-99	-99	-99	-99	-99	-99	-99	-99	-99	-99	-99	-99	-99	-99	-99	1	0	0	49	1	-99	2	0	0	0	0	9
-99	-99	2	-99	-99	-99	-99	-99	-99	-99	-99	-99	-99	-99	-99	-99	-99	-99	-99	-99	-99	-99	-99	1	-99	-99	22	0	-99	4	0	0	0	0	9
3	-99	2.3	-1.72704	1	1	6	4	6	6	6	1	1	1	1	5	5	5	5	5	6	6	1	0	0	0	29	1	25	2	0	0	0	0	9
4	3	2.9	-1.13302	5	2	3	3	3	5	5	2	3	3	3	2	3	3	2	3	2	4	4	0	1	0	21	0	-99	4	0	0	0	0	9
6	6	3.3	0.847018	4	4	5	5	5	5	5	5	6	6	5	4	5	4	4	5	6	5	5	0	1	0	-99	0	0	4	0	0	0	0	9
5	5	1.7	0.253005	2	3	4	3	4	3	3	6	6	5	6	4	5	4	4	4	4	5	3	1	1	1	23	0	0	4	0	0	0	0	9
6	6	4	0.847018	5	5	5	4	5	4	5	4	5	4	5	3	5	4	4	4	3	6	5	1	0	0	18	0	0	2	0	0	0	0	9
6	6	2.7	-99	3	6	6	4	6	6	6	6	6	3	5	4	5	4	5	5	1	3	-99	0	1	0	18	0	0	2	0	0	0	0	9
1	1	3.1	-0.539011	4	4	4	5	3	2	5	4	-99	5	3	3	4	3	5	5	6	5	3	1	1	0	22	0	2	8	0	0	1	0	9
5	5	3	1.04502	6	6	3	4	4	6	5	2	4	4	5	4	4	3	4	4	5	5	2	0	0	0	20	0	2	4	0	0	0	0	9
6	6	3.5	0.253005	5	6	3	3	5	5	4	3	6	5	4	4	4	4	3	4	6	6	3	0	1	0	21	0	5	6	0	0	1	0	9
4	4	3.6	1.44103	5	6	6	6	5	6	5	6	6	3	6	5	4	3	5	5	6	4	2	1	1	0	24	0	5	4	0	0	0	0	9
4	4	3.5	1.44103	6	6	4	4	4	6	6	2	6	6	3	4	5	5	5	5	1	2	2	0	1	0	21	0	10	6	0	0	1	0	9
5	4	1.8	-0.93502	4	4	3	5	4	5	5	5	5	5	5	-99	4	4	4	5	6	5	3	1	0	0	29	0	10	4	0	0	0	0	9
6	6	3	0.649014	3	3	6	4	5	2	3	3	4	2	3	3	5	5	5	5	6	6	2	0	0	0	20	0	12	2	0	0	0	0	9
5	4	1.9	-99	1	3	6	4	5	4	5	5	6	6	6	4	3	3	3	3	6	5	4	1	0	0	21	0	12	4	0	0	0	0	9
1	1	3.1	0.649014	4	5	4	4	5	4	4	1	1	6	1	4	4	3	4	3	6	3	1	1	0	0	19	0	12	4	0	0	0	0	9
5	5	3.9	-99	-99	-99	4	4	5	6	6	6	6	4	4	4	5	4	5	5	6	2	5	0	-99	-99	19	0	14	4	0	0	0	0	9
3	3	3.1	-99	1	1	6	3	5	4	6	1	4	4	3	5	5	5	5	5	5	6	1	0	0	0	28	1	15	2	0	0	0	0	9
1	1	2.7	0.253005	1	1	2	4	3	1	2	1	1	5	1	3	3	3	3	3	3	6	1	1	1	0	19	0	17	2	0	0	0	0	9
1	1	2.1	-1.13302	1	6	3	1	4	1	1	6	6	4	4	5	5	4	4	3	3	6	2	0	1	1	24	1	20	4	0	0	0	0	9
5	5	2.3	-1.13302	3	4	5	5	6	4	4	5	6	6	6	5	5	4	5	4	6	6	1	1	0	0	41	1	20	10	0	0	0	1	9
6	6	1.9	-1.13302	1	1	5	4	4	4	5	5	5	3	2	5	5	3	4	3	6	6	6	0	0	0	28	0	20	16	0	0	0	1	9
2	2	3.6	0.0550011	1	1	3	3	3	3	6	6	6	6	6	4	5	4	5	4	6	1	3	1	0	1	22	0	20	2	0	0	0	0	9
-99	-99	2.6	-99	-99	-99	-99	-99	-99	-99	-99	-99	-99	-99	-99	-99	-99	-99	-99	-99	-99	-99	-99	0	-99	-99	22	0	-99	2	0	1	0	0	10
6	6	2.3	-99	2	3	3	3	5	4	5	4	4	4	4	3	4	4	3	5	4	6	3	1	0	0	19	0	15	2	0	1	0	0	10
6	6	2.2	-0.406194	5	3	2	2	5	5	5	1	1	2	3	5	5	4	5	5	3	6	6	0	0	1	20	0	0	2	0	1	0	0	10
5	6	2.7	0.86537	3	3	5	5	4	4	4	4	5	3	5	5	4	4	4	4	6	5	1	0	0	0	63	1	0	2	0	1	0	0	10
6	6	2.5	0.653443	6	6	6	4	6	6	6	6	6	5	6	5	5	5	5	5	6	5	4	1	1	0	20	0	0	2	0	1	0	0	10
4	6	2.2	-0.406194	2	4	5	4	4	6	6	5	5	5	5	4	4	4	5	5	6	5	3	0	0	1	20	0	10	4	0	1	0	0	10
4	5	1.9	0.444648	3	3	4	3	3	3	4	4	4	4	4	4	5	5	5	5	6	5	4	0	0	1	24	0	10	4	0	1	0	0	10
6	6	2.5	0.229588	4	5	5	5	5	6	6	2	5	4	5	4	5	5	5	5	6	5	3	0	1	0	26	0	10	11	0	1	0	1	10
6	6	2	0.86537	1	6	6	6	6	6	6	1	6	1	3	5	5	5	5	5	6	6	2	0	0	1	21	0	14	4	0	1	0	0	10
-99	-99	2.2	-1.2539	3	4	5	4	4	-99	-99	4	3	3	4	4	5	3	4	5	-99	-99	3	0	0	1	29	1	16	2	0	1	0	0	10
6	6	2.8	-0.194267	4	4	5	5	5	3	5	2	4	4	5	3	5	4	3	5	1	5	5	0	0	0	19	0	16	2	0	1	0	0	10
6	6	2.9	1.71701	6	6	5	5	6	6	6	2	2	1	2	5	5	5	5	5	6	1	4	1	0	1	39	1	20	6	0	1	1	0	10
1	1	2.6	-0.618122	2	2	5	5	3	3	5	4	4	2	2	4	4	5	5	5	2	5	4	1	0	0	27	0	20	11	0	1	0	1	10
4	3	1.8	-1.88969	1	4	6	6	6	4	3	6	6	4	6	5	5	-99	4	5	3	3	4	0	0	0	23	0	40	6	0	1	1	0	10
4	3	2.8	-99	4	3	3	3	3	4	4	4	4	4	4	3	3	3	3	3	3	4	4	1	0	1	23	0	0	1	0	1	0	0	11
6	6	3.1	0.132453	4	5	5	4	5	6	5	6	6	3	6	4	4	4	4	5	5	2	2	1	1	0	24	0	10	10	0	1	0	1	11
6	6	4	0.927173	6	6	6	6	6	6	6	2	2	2	2	5	5	5	5	5	6	1	2	0	0	1	24	0	15	4	0	1	0	0	11
4	6	2.9	-1.05963	1	1	3	3	3	4	4	1	4	1	1	4	4	4	5	5	6	4	1	0	1	0	27	1	30	6	0	1	1	0	11
-99	-99	2	-99	-99	-99	-99	-99	-99	-99	-99	-99	-99	-99	-99	-99	-99	-99	-99	-99	-99	-99	-99	0	-99	-99	19	0	-99	2	0	1	0	0	12
-99	-99	2.2	-99	-99	-99	-99	-99	-99	-99	-99	-99	-99	-99	-99	-99	-99	-99	-99	-99	-99	-99	-99	0	-99	-99	25	0	-99	6	0	1	1	0	12
1	1	2.9	-0.272838	-99	-99	6	4	5	5	5	1	1	3	1	5	3	1	4	2	2	6	5	0	1	1	21	0	0	4	0	1	0	0	12
4	3	2.3	-0.272838	3	3	5	4	5	5	5	5	5	3	5	4	4	4	4	4	6	4	4	1	1	0	25	0	20	10	0	1	0	1	12
3	4	-99	-99	3	5	5	5	6	6	6	5	5	5	5	4	4	3	5	5	6	5	3	1	0	1	27	1	-99	4	0	1	0	0	12
-99	-99	1.5	-1.0134	3	6	6	1	5	-99	-99	-99	-99	-99	-99	4	4	4	4	4	-99	-99	-99	1	-99	-99	26	0	-99	10	0	1	0	1	12
6	6	3.9	1.20828	6	6	6	6	6	6	6	3	4	4	4	4	3	4	5	4	1	1	2	0	0	1	23	0	0	6	0	1	1	0	12
5	2	2.8	0.467722	3	2	3	3	2	5	6	5	5	5	6	-99	3	3	3	3	2	5	6	0	1	1	22	0	0	4	0	1	0	0	12
4	3	2	-0.717173	5	5	5	4	5	2	2	3	6	6	6	5	5	5	5	5	6	6	1	0	0	1	22	0	0	6	0	1	1	0	12
2	2	1.8	-1.75396	1	5	4	2	2	4	4	6	6	5	5	4	2	3	4	5	5	5	4	0	0	0	21	0	0	2	0	1	0	0	12
6	5	3.5	0.912058	6	6	6	6	5	6	6	4	5	-99	-99	4	5	4	4	4	6	4	2	0	1	0	20	0	0	2	0	1	0	0	12
6	6	2.7	1.06017	6	2	3	1	4	6	6	1	1	1	2	5	4	4	4	4	6	6	4	1	1	1	30	0	6	4	0	1	0	0	12
4	-99	3.2	0.31961	4	5	4	4	5	5	5	5	5	5	4	5	5	4	5	5	6	6	5	0	1	0	20	0	8	4	0	1	0	0	12
3	3	2.4	-2.19829	4	4	4	3	3	4	5	4	4	3	4	3	4	3	3	4	3	4	5	1	1	1	28	0	9	7	0	1	1	0	12
4	6	3.4	0.615834	4	4	4	5	3	4	6	1	1	1	1	5	5	5	-99	5	6	4	1	0	1	0	23	0	10	5	0	1	1	0	12
3	4	-88	-0.569062	4	4	5	4	5	3	4	3	3	3	4	4	5	4	4	4	6	5	3	0	0	1	27	1	10	7	0	1	1	0	12
6	6	3.6	0.171498	4	3	5	3	5	6	6	5	5	3	4	5	5	4	4	5	2	5	4	0	0	1	24	0	18	6	0	1	1	0	12
1	1	2.8	0.171498	4	6	6	6	6	6	6	1	1	1	1	5	5	5	5	5	6	6	1	0	1	0	61	1	20	6	0	1	1	0	12
6	6	3.3	0.763946	5	6	6	5	5	5	5	2	3	2	2	4	5	5	5	5	1	4	5	1	1	0	25	0	20	12	0	1	0	1	12
6	6	3.6	1.20828	6	5	5	5	5	6	6	5	5	5	5	5	4	5	5	4	3	6	5	0	1	1	27	1	20	7	0	1	1	0	12
6	6	1.7	-1.0134	2	1	3	2	2	5	5	2	3	2	2	4	4	4	4	4	6	6	5	1	1	1	26	1	20	6	0	1	1	0	12
6	6	3.3	0.912058	6	6	6	6	6	6	6	6	6	6	6	5	5	5	5	5	6	6	1	1	0	1	22	1	20	2	0	1	0	0	12
-99	-99	1.8	-99	-99	-99	-99	-99	-99	-99	-99	-99	-99	-99	-99	-99	-99	-99	-99	-99	-99	-99	-99	1	-99	-99	21	0	-99	6	0	1	1	0	13
6	6	1.9	1.0993	4	3	4	2	5	6	5	4	5	5	5	3	4	4	4	4	6	2	2	1	0	0	23	0	8	5	0	1	1	0	13
5	5	2.9	-2.32075	5	4	1	1	1	4	6	3	6	6	3	4	5	3	4	5	3	6	1	0	1	1	21	0	0	2	0	1	0	0	13
6	6	2.2	-1.00535	3	4	2	1	4	5	5	5	5	3	4	4	4	4	4	4	2	6	2	0	0	1	39	1	0	2	0	1	0	0	13
2	2	1.6	-1.00535	3	-99	3	1	1	5	5	4	5	3	4	5	4	3	4	3	2	6	2	0	1	1	25	0	0	11	0	1	0	1	13
1	1	2.7	0.0469788	4	4	4	3	5	4	4	4	4	4	4	5	4	5	4	5	6	4	4	1	1	1	27	0	0	7	0	1	1	0	13
6	6	2.2	-0.479184	2	5	4	3	3	5	4	5	5	4	4	3	4	4	4	5	5	4	2	1	1	0	20	0	0	2	0	1	0	0	13
6	6	1.6	0.573141	6	6	6	6	6	6	6	4	4	4	4	5	5	4	5	5	6	1	4	1	0	0	50	1	0	4	0	1	0	0	13
3	3	2.2	-2.05767	2	1	4	3	3	4	4	2	2	2	2	2	4	2	2	4	3	6	4	0	1	0	33	1	0	8	0	1	1	0	13
5	6	3	1.0993	6	1	3	4	5	6	5	4	5	4	4	5	5	4	4	5	5	6	5	1	1	1	24	0	2	7	0	1	1	0	13
1	1	2.3	-0.742265	3	3	6	2	6	5	5	1	1	1	1	4	3	4	4	4	6	1	1	0	1	0	25	0	5	11	0	1	0	1	13
3	2	2.3	0.836223	4	5	5	3	4	4	5	2	3	3	3	4	3	4	3	4	3	4	2	0	0	0	20	0	5	4	0	1	0	0	13
5	5	3.3	1.62547	5	4	1	2	3	5	6	4	4	4	6	1	4	4	4	5	1	5	4	0	1	1	20	0	10	4	0	1	0	0	13
5	5	1.6	0.0469788	3	2	1	1	2	5	6	6	6	6	5	3	4	5	5	5	6	6	2	0	0	1	26	0	11	12	0	1	0	1	13
3	5	2.2	-0.216102	6	6	3	4	3	2	5	6	6	6	6	5	5	5	5	5	6	6	2	0	0	0	23	0	12	2	0	1	0	0	13
3	2	2.3	-0.742265	4	5	2	2	2	2	4	4	5	4	3	1	1	1	3	3	6	5	5	1	0	1	25	0	12	11	0	1	0	1	13
6	6	2.8	-0.216102	4	4	1	1	2	6	6	5	5	5	5	2	3	3	2	3	6	6	4	0	0	0	21	0	12	2	0	1	0	0	13
4	4	3.5	1.36239	5	5	5	6	6	6	6	1	4	4	4	3	5	3	5	4	2	3	1	0	1	0	25	0	15	8	0	1	1	0	13
5	4	2.3	-0.742265	3	3	5	5	5	6	4	6	6	6	3	3	5	4	3	5	6	4	3	1	0	1	30	0	15	13	0	1	0	1	13
4	5	2.7	-99	3	2	2	3	5	3	4	2	5	3	3	4	4	3	2	4	6	5	6	0	1	1	24	1	15	2	0	1	0	0	13
6	6	2.6	0.836223	6	6	5	5	5	6	6	6	6	1	6	4	5	5	5	5	6	6	1	0	0	0	26	0	18	6	0	1	1	0	13
1	2	-99	-99	1	6	4	4	4	1	1	1	1	1	1	2	2	4	5	5	6	1	1	0	-99	1	23	0	18	7	0	1	1	0	13
5	6	1.8	-0.479184	5	6	5	2	4	5	5	5	5	5	5	4	4	4	5	5	2	6	5	0	0	1	24	0	20	8	0	1	1	0	13
1	6	2.1	0.573141	3	6	5	4	4	1	1	3	3	3	3	3	4	4	5	5	6	1	3	0	0	1	22	0	20	8	0	1	1	0	13
4	3	2.3	1.36239	4	3	1	1	3	2	5	4	4	4	4	2	5	2	2	5	4	5	6	0	0	1	24	0	20	2	0	1	0	0	13
1	6	4	0.0469788	3	5	5	5	5	6	4	1	4	2	3	5	4	3	3	4	5	3	3	0	0	1	23	0	20	8	0	1	1	0	13
6	6	3.1	0.573141	5	4	6	4	6	6	6	2	3	4	2	3	2	3	4	4	1	3	2	0	1	1	26	0	20	2	0	1	0	0	13
2	2	1.8	0.0469788	3	2	3	2	4	2	4	5	6	5	5	3	3	2	3	3	5	6	5	0	0	1	26	0	20	14	0	1	0	1	13
1	1	2.7	1.0993	3	5	5	3	4	1	3	6	6	6	6	3	4	4	4	4	6	5	2	0	1	1	23	0	20	8	0	1	1	0	13
1	2	3	-0.742265	4	2	1	1	1	6	6	5	4	5	4	4	4	3	5	5	6	6	4	0	0	1	34	1	20	13	0	1	0	1	13
-99	-99	2.3	-0.479184	3	5	6	6	6	-99	-99	-99	-99	-99	-99	4	4	3	4	4	-99	-99	-99	0	1	1	24	0	20	10	0	1	0	1	13
1	3	2.3	-99	3	3	4	2	5	3	5	3	4	5	5	4	3	2	2	4	6	5	3	1	0	0	29	0	30	3	0	1	0	0	13
-99	-99	3.6	-99	-99	-99	-99	-99	-99	-99	-99	-99	-99	-99	-99	-99	-99	-99	-99	-99	-99	-99	-99	0	-99	-99	28	0	-99	7	0	1	1	0	14
-99	-99	3.2	-99	-99	-99	-99	-99	-99	-99	-99	-99	-99	-99	-99	-99	-99	-99	-99	-99	-99	-99	-99	1	-99	-99	18	0	-99	2	0	1	0	0	14
-99	-99	-99	-99	-99	-99	-99	-99	-99	-99	-99	-99	-99	-99	-99	-99	-99	-99	-99	-99	-99	-99	-99	1	-99	-99	24	0	-99	4	0	1	0	0	14
6	6	2.3	-0.107924	2	6	3	5	5	6	6	5	1	1	1	3	5	5	5	5	6	6	1	0	1	0	21	0	0	4	0	1	0	0	14
3	4	3.2	-0.499371	3	5	5	6	6	5	5	1	1	1	1	4	4	4	4	4	6	4	4	0	1	0	20	0	-99	4	0	1	0	0	14
-99	-99	2.9	-99	-99	-99	-99	-99	-99	-99	-99	-99	-99	-99	-99	-99	-99	-99	-99	-99	-99	-99	-99	0	-99	-99	22	0	-99	8	0	1	1	0	14
-99	-99	2.7	-99	1	4	3	3	4	-99	-99	-99	-99	-99	-99	3	5	4	4	5	-99	-99	-99	0	-99	-99	22	0	-99	2	0	1	0	0	14
5	6	2.8	-0.107924	1	6	5	5	6	6	6	5	3	1	4	5	3	4	4	5	6	6	1	1	1	0	22	0	-99	6	0	1	1	0	14
3	4	2.3	-3.23773	2	3	3	4	5	3	3	2	3	4	4	4	5	5	4	5	6	4	3	0	0	0	21	0	-99	2	0	1	0	0	14
6	6	3.4	-0.107924	3	5	6	5	6	6	4	2	2	4	3	5	5	5	5	5	5	6	4	0	1	0	20	0	-99	2	0	1	0	0	14
4	5	4	1.26137	3	3	5	4	4	4	5	3	4	3	3	3	4	4	4	3	3	4	2	0	1	1	19	0	0	2	0	1	0	0	14
4	3	2.6	0.0876886	5	5	6	6	5	5	4	6	6	6	6	4	4	4	4	4	5	4	1	0	0	0	25	0	0	6	0	1	1	0	14
6	5	3.2	-0.107924	4	4	5	4	5	6	4	5	6	5	3	4	5	5	5	5	1	6	4	0	1	0	28	0	0	6	0	1	1	0	14
6	6	3	-0.107924	3	4	3	3	4	5	5	6	6	6	6	5	5	5	5	5	6	5	2	0	0	1	23	0	0	5	0	1	1	0	14
5	6	3.2	0.674528	4	4	3	3	2	5	4	1	3	1	1	3	4	3	4	4	6	5	2	0	1	0	20	0	0	2	0	1	0	0	14
3	3	2.9	-99	1	6	1	1	1	3	3	2	2	2	2	2	2	2	2	2	4	2	2	0	0	1	20	0	0	2	0	1	0	0	14
5	5	3.8	1.06575	5	4	5	4	4	5	5	5	5	4	5	4	5	5	5	5	3	4	3	0	1	0	22	0	0	5	0	1	1	0	14
1	1	2.9	0.674528	2	4	4	3	4	2	2	4	6	4	4	4	4	3	4	4	6	5	2	0	1	0	20	0	0	4	0	1	0	0	14
3	3	2.3	-1.86844	2	3	4	3	3	5	5	1	4	2	4	4	4	3	4	5	1	5	2	0	1	0	27	0	0	9	0	1	0	1	14
5	5	2.7	-0.499371	4	4	5	3	3	3	4	3	4	3	4	3	3	4	4	2	4	5	3	0	1	0	21	0	0	4	0	1	0	0	14
5	5	3.5	-0.107924	2	4	3	2	3	5	5	2	2	2	4	3	5	3	4	4	6	6	4	0	0	0	19	0	0	4	0	1	0	0	14
5	5	2.8	-0.107924	3	6	5	6	6	6	6	1	4	1	5	5	5	5	5	5	6	6	1	0	0	0	46	0	0	2	0	1	0	0	14
3	5	2.3	-0.890376	2	4	4	2	3	4	5	4	5	5	5	5	3	2	1	3	5	3	5	0	0	1	20	0	0	4	0	1	0	0	14
5	5	3.2	-0.107924	5	5	5	5	5	5	5	5	5	2	4	4	5	4	3	5	6	6	3	0	0	0	19	0	0	4	0	1	0	0	14
6	6	3	0.674528	5	6	6	6	6	6	6	5	6	2	2	5	5	4	5	5	1	2	2	0	0	1	20	0	0	6	0	1	1	0	14
3	4	2.4	-2.06405	2	3	3	4	4	2	3	5	5	5	5	3	3	3	3	3	3	3	4	0	1	0	20	0	0	2	0	1	0	0	14
6	6	3.2	0.674528	3	4	5	5	5	5	5	4	5	4	3	5	5	4	4	4	6	4	3	0	0	1	21	0	0	4	0	1	0	0	14
6	6	3.5	0.870141	4	5	5	3	4	5	5	5	4	4	4	4	4	4	3	-99	3	4	2	0	1	0	21	0	0	2	0	1	0	0	14
5	6	2.8	-0.694763	3	4	4	3	4	4	4	6	6	5	5	3	3	2	2	3	2	3	4	0	1	0	23	0	0	4	0	1	0	0	14
5	5	2.2	-1.2816	2	6	5	4	6	3	5	5	4	4	6	4	3	4	5	5	2	5	1	1	1	0	26	1	0	4	0	1	0	0	14
4	4	2	-1.67283	2	2	4	2	5	5	5	2	2	1	2	5	4	4	4	4	6	4	5	1	1	0	24	0	0	8	0	1	1	0	14
5	6	3.7	1.26137	6	6	6	6	6	5	4	5	5	5	4	3	3	3	3	4	6	4	2	1	0	0	23	1	0	2	0	1	0	0	14
5	4	3.6	0.870141	6	6	6	5	6	6	6	2	2	2	2	5	5	4	5	5	5	4	2	1	1	0	23	0	0	7	0	1	1	0	14
5	6	1.9	0.870141	5	5	5	4	5	6	5	1	1	1	1	3	4	5	2	4	5	3	1	1	1	0	38	0	0	6	0	1	1	0	14
4	6	3.1	-2.06405	4	5	4	4	5	6	6	4	4	4	4	4	2	2	2	3	2	4	3	1	1	1	20	0	0	2	0	1	0	0	14
6	6	2.7	0.674528	5	6	6	6	6	6	6	2	1	1	3	5	5	5	5	5	6	2	4	1	1	0	21	0	0	4	0	1	0	0	14
6	6	3.9	0.283302	4	5	6	6	5	6	6	4	4	4	4	3	5	5	3	4	6	2	2	1	1	0	21	0	0	6	0	1	1	0	14
6	6	2.7	0.0876886	5	6	6	6	6	6	6	1	1	1	1	4	5	3	3	5	6	1	1	1	0	0	60	1	0	8	0	1	1	0	14
6	6	3.7	-0.303537	3	5	4	4	5	5	5	1	1	3	3	4	5	4	3	5	6	5	4	1	1	1	20	0	0	4	0	1	0	0	14
6	6	2.1	-1.47722	1	6	6	5	6	6	6	5	5	5	5	2	5	4	3	5	6	6	4	0	1	0	20	0	5	6	0	1	1	0	14
6	6	4	-0.303537	3	5	5	2	5	6	6	3	5	4	5	4	5	5	5	5	6	2	4	0	1	1	21	0	5	6	0	1	1	0	14
6	6	3.3	1.06575	6	6	5	6	4	6	6	2	2	2	2	4	4	4	4	4	3	5	4	1	1	0	21	0	5	6	0	1	1	0	14
6	6	3.9	0.870141	-99	6	6	6	5	6	6	3	2	2	2	4	4	4	5	5	6	1	-99	0	1	0	23	0	5	6	0	1	1	0	14
5	5	2.2	1.26137	5	4	5	5	5	5	5	4	5	3	3	5	5	4	5	5	6	-99	3	1	1	0	20	0	5	2	0	1	0	0	14
6	6	2.8	-0.694763	1	3	2	1	3	5	3	5	5	1	1	3	5	3	4	5	6	6	3	0	1	1	23	0	5	4	0	1	0	0	14
3	3	2.6	0.283302	4	6	5	6	6	6	6	5	5	3	3	5	5	5	5	5	6	5	6	1	0	0	29	1	6	4	0	1	0	0	14
4	2	2.6	-0.694763	2	6	2	3	2	4	4	4	5	3	5	4	4	3	4	4	2	5	4	1	1	0	21	0	6	2	0	1	0	0	14
6	6	3.8	0.870141	5	5	6	4	6	6	6	6	6	4	3	5	5	5	5	5	5	2	2	0	1	0	22	0	8	6	0	1	1	0	14
6	6	3.5	0.478915	4	5	6	5	4	6	6	1	1	1	2	4	5	3	3	5	1	6	5	0	1	0	20	0	10	4	0	1	0	0	14
6	6	3	1.26137	4	6	5	6	5	6	6	5	5	4	5	4	3	3	3	4	5	5	2	0	1	0	22	0	10	6	0	1	1	0	14
4	4	2.8	-2.06405	2	3	5	4	5	5	5	4	4	3	3	4	4	4	4	4	6	5	3	0	1	1	20	0	10	4	0	1	0	0	14
6	6	3.5	0.674528	5	5	5	3	5	6	6	1	4	1	3	4	5	5	4	5	6	6	6	0	1	0	23	0	10	6	0	1	1	0	14
6	6	3	0.478915	4	5	5	5	5	6	6	3	6	3	3	5	4	4	3	3	4	2	3	0	1	1	20	0	10	4	0	1	0	0	14
4	5	3.3	1.06575	6	6	1	5	3	3	4	5	5	5	5	2	3	2	3	4	2	5	3	0	1	0	21	0	10	4	0	1	0	0	14
6	6	1.7	-1.08599	4	2	4	3	3	5	5	1	1	1	1	3	4	5	5	5	1	5	6	1	0	0	22	0	10	8	0	1	1	0	14
4	4	3.1	-0.694763	4	4	3	3	3	5	5	5	5	2	2	4	4	5	3	5	5	5	4	1	1	0	19	0	10	2	0	1	0	0	14
6	6	3.7	0.870141	5	5	5	4	5	6	6	1	1	1	1	4	4	4	3	3	6	4	1	1	0	0	21	0	10	4	0	1	0	0	14
4	4	2.4	-2.65089	2	-99	2	2	3	3	5	3	4	2	2	4	5	4	3	3	6	5	5	1	0	0	21	0	10	4	0	1	0	0	14
6	6	2.5	-0.107924	3	2	2	2	3	4	5	5	4	3	4	4	5	4	4	4	6	-99	3	1	1	0	23	0	10	6	0	1	1	0	14
5	5	2.7	-0.303537	2	5	2	2	2	2	4	4	2	1	2	3	3	4	4	4	5	5	3	0	1	0	20	0	10	2	0	1	0	0	14
6	5	3.3	0.283302	1	4	6	6	6	4	5	1	1	1	4	4	5	4	3	4	4	5	4	0	1	0	23	0	10	6	0	1	1	0	14
6	6	3.7	0.283302	5	3	3	5	3	6	6	3	5	5	5	3	5	5	5	5	6	4	4	0	0	0	20	1	12	4	0	1	0	0	14
6	6	3.9	0.674528	5	6	5	3	5	6	6	1	1	1	1	5	5	5	5	5	4	2	3	1	0	0	23	0	12	10	0	1	0	1	14
4	4	1.7	-2.06405	2	3	3	2	2	2	2	3	3	3	3	3	4	4	4	4	5	5	3	1	0	0	26	1	12	4	0	1	0	0	14
6	6	3.1	1.26137	6	6	6	5	6	6	6	5	5	4	5	5	4	3	3	5	6	4	3	1	0	0	19	0	12	2	0	1	0	0	14
6	6	3.2	0.478915	4	5	4	6	4	6	6	4	6	6	5	4	5	2	3	4	6	4	5	0	0	0	23	0	12	6	0	1	1	0	14
3	3	3.1	0.0876886	4	5	4	5	5	6	6	3	5	3	4	4	5	5	5	5	6	2	3	0	1	0	21	0	12	4	0	1	0	0	14
6	-99	2.5	-1.47722	4	2	5	5	5	5	5	3	4	4	4	4	4	4	4	4	6	4	6	0	1	0	25	0	12	8	0	1	1	0	14
5	5	2.5	0.674528	5	6	6	6	5	6	6	2	2	1	4	4	4	4	4	4	4	5	6	0	0	0	29	0	13	9	0	1	0	1	14
6	6	3	-0.107924	4	5	4	3	4	6	6	3	5	3	5	3	4	5	5	5	3	5	5	0	0	0	19	0	14	2	0	1	0	0	14
6	6	3.6	1.26137	4	3	5	5	5	3	3	2	2	2	2	4	5	5	5	5	6	3	4	0	1	0	21	0	14	4	0	1	0	0	14
6	6	3.6	0.283302	5	5	6	5	4	6	6	6	6	4	4	4	2	3	4	5	5	2	2	0	1	0	21	0	15	4	0	1	0	0	14
6	6	3.7	1.26137	6	6	5	5	5	5	5	5	5	4	4	4	5	4	4	4	3	5	5	0	1	0	21	0	15	4	0	1	0	0	14
6	6	3.6	0.674528	5	5	4	3	3	6	5	2	4	3	4	3	4	1	4	4	6	5	4	1	0	1	23	0	15	8	0	1	1	0	14
6	6	3.2	0.674528	6	6	6	6	6	6	6	4	5	1	1	4	1	5	5	5	6	3	1	1	0	0	25	-99	15	8	0	1	1	0	14
6	6	3.1	0.870141	5	5	5	4	2	6	6	2	2	3	3	4	5	3	4	3	1	5	2	0	1	0	24	0	16	8	0	1	1	0	14
6	6	4	0.674528	6	3	1	1	3	3	5	5	6	6	6	3	4	4	4	5	6	5	3	0	0	1	21	0	16	2	0	1	0	0	14
6	6	2.7	0.478915	5	6	6	6	6	6	6	1	1	1	1	5	5	5	5	5	4	6	1	1	1	0	22	0	20	6	0	1	1	0	14
4	6	2.9	0.674528	4	6	5	5	5	5	5	3	4	2	2	3	4	2	3	4	4	5	4	0	1	1	21	0	20	4	0	1	0	0	14
6	6	2	0.674528	4	4	5	4	5	6	5	1	1	1	1	5	3	5	5	5	6	4	4	0	1	0	30	0	20	2	0	1	0	0	14
6	6	3.1	0.0876886	4	3	2	2	2	3	3	4	4	2	4	4	4	3	3	4	6	4	3	0	1	0	25	0	20	8	0	1	1	0	14
6	6	3.3	-0.107924	4	4	6	3	6	6	6	5	4	4	4	4	4	-99	5	5	3	3	1	0	1	0	19	0	20	2	0	1	0	0	14
2	2	2.6	0.283302	3	5	3	3	3	2	2	1	1	1	1	3	4	4	3	3	6	2	6	1	1	0	23	0	20	4	0	1	0	0	14
5	5	2.2	0.0876886	4	5	5	6	4	6	6	2	6	6	6	2	3	5	2	2	3	2	2	1	1	0	23	0	20	7	0	1	1	0	14
5	6	3	-99	2	3	5	3	3	3	4	4	5	4	5	2	5	3	3	4	3	5	4	1	0	1	23	0	20	2	0	1	0	0	14
6	6	2.6	-0.303537	4	5	6	5	6	6	6	6	2	3	6	4	5	3	5	5	6	4	3	0	1	0	24	0	20	10	0	1	0	1	14
6	6	3.9	0.674528	5	5	5	5	5	6	6	6	6	6	6	4	4	4	3	4	2	1	2	0	1	0	25	1	20	2	0	1	0	0	14
4	4	2.7	-0.107924	4	3	4	2	4	4	5	2	3	5	4	5	5	5	5	5	6	4	3	0	1	1	29	1	20	4	0	1	0	0	14
1	1	3.3	-1.67283	1	2	5	4	3	1	1	1	2	2	2	1	4	3	2	3	2	6	5	0	1	0	23	0	20	5	0	1	1	0	14
6	6	2.7	-0.107924	3	5	6	6	6	6	6	1	3	3	3	5	5	5	5	5	6	5	3	1	0	0	34	1	20	8	0	1	1	0	14
6	6	2	-1.2816	1	1	4	1	4	4	4	6	6	6	6	4	4	4	4	4	6	6	6	0	0	0	38	1	25	10	0	1	0	1	14
5	5	3.7	0.674528	3	5	2	4	6	6	6	5	5	4	3	3	4	3	5	5	1	4	2	1	1	0	24	1	30	2	0	1	0	0	14
6	6	2.7	1.26137	5	6	6	6	6	6	6	1	1	1	1	5	5	5	5	5	6	4	1	0	0	0	57	1	40	3	0	1	0	0	14
6	6	2.3	-0.303537	4	5	6	5	5	6	5	1	4	6	3	3	5	3	4	5	1	4	2	1	1	1	35	0	25	7	0	1	1	0	14
1	1	2.5	1.1082	4	6	5	3	4	2	6	1	1	1	1	3	4	2	4	4	2	5	4	0	0	1	23	0	0	8	0	1	1	0	15
6	6	3.3	-0.79652	5	4	5	4	5	5	4	1	3	1	1	4	4	3	4	4	1	3	3	0	1	1	19	0	0	4	0	1	0	0	15
1	1	2.2	-0.79652	3	5	5	5	4	1	1	5	5	5	5	1	2	2	2	2	6	6	2	0	0	0	21	0	0	6	0	1	1	0	15
6	6	3.2	1.48915	5	5	6	4	4	6	5	3	3	4	5	4	5	3	5	4	2	5	4	0	0	1	22	0	0	6	0	1	1	0	15
5	5	2.3	-1.17746	4	4	5	5	5	5	4	5	5	5	2	4	4	4	4	4	5	4	3	0	0	0	24	0	0	8	0	1	1	0	15
5	5	3.6	1.48915	5	5	6	5	6	4	5	3	3	3	3	4	3	3	4	4	3	5	5	0	0	0	21	0	0	6	0	1	1	0	15
1	1	2.5	-0.79652	3	3	5	5	5	1	1	3	4	5	2	2	3	4	4	4	6	5	5	1	0	1	26	0	0	10	0	1	0	1	15
6	6	2.5	0.727258	5	4	5	6	6	6	6	6	6	4	4	4	4	5	5	5	2	6	1	1	0	1	25	0	0	4	0	1	0	0	15
4	3	3.7	-0.415576	2	4	2	2	2	2	2	1	4	4	2	1	3	2	5	5	1	6	1	0	0	0	21	0	3	8	0	1	1	0	15
5	6	3.3	-0.415576	5	5	6	3	5	5	5	5	5	4	5	4	5	5	5	5	2	4	2	1	1	0	29	0	10	12	0	1	0	1	15
4	4	2.2	-0.415576	1	3	4	4	5	3	6	1	3	2	2	3	4	4	5	5	6	4	6	0	1	0	27	1	12	6	0	1	1	0	15
-99	-99	2.2	-99	-99	-99	-99	-99	-99	-99	-99	-99	-99	-99	-99	-99	-99	-99	-99	-99	-99	-99	-99	0	-99	-99	20	0	-99	4	0	1	0	0	16
1	6	2	-1.35627	1	2	5	6	5	1	1	1	1	1	1	1	4	4	4	4	6	6	1	1	1	1	22	0	10	4	0	1	0	0	16
6	6	2.6	0.712615	4	5	3	3	3	6	6	5	5	4	6	4	5	4	3	4	5	3	5	0	1	0	24	0	-99	10	0	1	0	1	16
6	6	2.8	1.12639	6	6	5	2	5	5	5	5	5	5	2	3	4	3	3	4	6	5	2	0	0	1	23	0	0	8	0	1	1	0	16
6	6	3.4	0.160924	5	5	4	4	3	4	6	3	2	1	2	4	4	3	2	3	6	5	4	0	0	0	22	0	0	8	0	1	1	0	16
3	3	2.5	-1.08042	3	4	4	3	4	1	2	2	3	2	3	4	4	4	4	4	5	6	2	0	0	0	22	0	0	6	0	1	1	0	16
5	5	2.9	0.436764	3	3	4	2	3	4	6	2	6	5	1	4	5	2	5	3	6	6	6	0	0	0	23	0	0	8	0	1	1	0	16
4	4	2.7	-0.6154	5	5	4	5	5	5	4	4	4	4	3	3	5	4	4	5	3	5	2	1	-99	-99	30	1	-99	10	0	1	0	1	17
-99	-99	1.9	-0.111891	5	5	4	5	5	-99	-99	-99	-99	-99	-99	4	5	4	4	4	-99	-99	-99	1	-99	-99	27	0	-99	6	0	1	1	0	17
5	6	3.5	-0.6154	5	5	4	3	3	5	5	4	4	4	4	4	4	4	4	4	2	5	3	0	0	1	23	0	0	8	0	1	1	0	17
6	6	3.8	-0.111891	5	5	6	6	6	6	6	3	2	2	4	4	5	5	5	5	6	5	2	0	1	0	25	0	8	9	0	1	0	1	17
4	4	2.4	-0.111891	2	4	4	3	4	5	4	2	2	2	2	3	3	4	4	4	4	6	5	1	1	0	26	0	8	6	0	1	1	0	17
4	4	2.3	-1.11891	4	5	6	6	6	6	6	1	2	1	-99	3	4	4	5	5	6	6	5	1	0	0	24	0	10	6	0	1	1	0	17
1	1	2.1	0.391618	4	5	6	3	6	6	6	3	6	6	6	5	5	5	5	5	6	6	6	0	0	1	35	0	20	4	0	1	0	0	17
6	6	3.9	2.40565	5	5	6	5	6	6	6	4	5	3	2	4	4	5	5	5	6	5	4	1	1	0	22	0	20	2	0	1	0	0	17
5	6	2.6	-0.111891	5	6	5	6	6	6	6	2	1	1	4	4	4	5	5	5	4	6	2	0	0	0	54	1	20	2	0	1	0	0	17
-99	-99	2	-99	-99	-99	-99	-99	-99	-99	-99	-99	-99	-99	-99	-99	-99	-99	-99	-99	-99	-99	-99	0	-99	-99	22	0	-99	6	0	1	1	0	18
-99	-99	-99	-99	-99	-99	-99	-99	-99	-99	-99	-99	-99	-99	-99	-99	-99	-99	-99	-99	-99	-99	-99	0	-99	-99	25	0	-99	8	0	1	1	0	18
-99	-99	2.2	-99	-99	-99	-99	-99	-99	-99	-99	-99	-99	-99	-99	-99	-99	-99	-99	-99	-99	-99	-99	0	-99	-99	35	1	-99	8	0	1	1	0	18
-99	-99	2	-99	-99	-99	-99	-99	-99	-99	-99	-99	-99	-99	-99	-99	-99	-99	-99	-99	-99	-99	-99	0	-99	-99	23	0	-99	6	0	1	1	0	18
-99	-99	2	-99	-99	-99	-99	-99	-99	-99	-99	-99	-99	-99	-99	-99	-99	-99	-99	-99	-99	-99	-99	1	-99	-99	19	0	-99	2	0	1	0	0	18
3	2	3.1	1.32511	5	-99	6	5	6	6	6	5	5	5	5	5	5	5	5	5	-99	4	3	0	0	0	44	1	25	2	0	1	0	0	18
6	6	2.3	0.807775	6	3	2	-99	2	6	6	1	6	2	2	5	5	4	4	4	6	5	5	0	1	0	25	0	10	6	0	1	1	0	18
6	6	3.1	0.807775	6	5	5	6	5	6	5	4	6	5	6	4	4	4	4	5	5	5	5	1	1	0	23	0	-99	7	0	1	1	0	18
3	4	2.7	0.462882	4	2	5	2	5	6	6	3	3	3	3	5	-99	4	4	5	6	4	3	1	-99	1	34	0	-99	2	0	1	0	0	18
5	-99	4	-99	-99	-99	5	4	5	-99	-99	-99	-99	-99	-99	5	5	5	5	5	-99	-99	-99	0	1	0	20	0	-99	2	0	1	0	0	18
-99	-99	2.4	-99	-99	-99	4	4	3	-99	-99	-99	-99	-99	-99	4	4	4	3	5	-99	-99	-99	0	-99	-99	-99	0	-99	8	0	1	1	0	18
5	5	3	1.32511	4	5	5	5	4	5	5	4	5	4	5	3	4	2	3	4	6	4	3	0	1	0	22	0	0	5	0	1	1	0	18
6	6	2.1	0.11799	2	5	5	3	5	5	5	4	4	3	2	5	5	5	5	5	5	5	3	0	1	0	21	0	0	6	0	1	1	0	18
6	6	-99	0.462882	5	6	6	6	6	6	6	6	6	6	6	3	4	4	4	4	1	6	4	0	1	1	20	0	0	2	0	1	0	0	18
6	6	2.5	-1.60647	2	3	3	5	3	6	6	1	1	1	6	5	5	5	5	5	6	6	1	0	0	1	20	0	0	2	0	1	0	0	18
6	6	3.1	0.980221	5	4	3	4	3	4	5	5	4	4	6	4	4	4	5	5	6	5	3	0	1	1	22	0	0	5	0	1	1	0	18
4	4	2.2	-0.399349	3	6	4	5	4	4	5	4	5	5	3	3	4	4	5	4	1	4	4	0	0	0	34	1	0	2	0	1	0	0	18
6	6	3.8	1.15267	6	6	6	6	6	6	6	1	1	1	1	5	5	5	5	5	6	1	1	0	1	0	24	0	0	8	0	1	1	0	18
4	4	2.6	-1.60647	2	3	5	3	4	3	3	4	4	4	4	4	4	4	3	4	4	6	2	0	0	1	61	1	0	4	0	1	0	0	18
6	6	2.8	0.462882	5	1	6	5	4	6	6	6	6	6	6	5	5	5	5	5	6	5	4	0	1	0	24	0	0	8	0	1	1	0	18
6	6	2	-0.399349	3	3	5	5	4	4	4	6	6	6	6	3	5	4	4	4	1	6	6	1	0	1	26	0	0	6	0	1	1	0	18
5	6	2	-1.26158	3	3	2	2	2	4	4	2	2	2	2	4	3	3	4	3	2	3	4	1	0	1	29	0	0	2	0	1	0	0	18
4	5	2.9	0.290436	4	4	5	3	3	4	4	4	5	3	4	5	2	2	2	4	6	4	3	1	1	1	20	0	0	2	0	1	0	0	18
3	4	2.6	-0.226903	3	5	5	3	4	3	3	4	5	1	2	4	4	3	3	5	5	6	2	0	1	0	23	0	2	4	0	1	0	0	18
3	5	2.1	0.807775	1	1	4	2	4	3	5	6	5	3	4	2	2	4	4	3	3	6	5	1	1	1	22	0	8	2	0	1	0	0	18
5	-99	2.3	-1.26158	2	1	4	2	3	4	5	5	5	5	5	4	4	3	4	4	1	4	5	0	1	1	21	0	10	4	0	1	0	0	18
6	6	1.7	0.635329	5	1	5	1	6	6	6	6	6	1	2	4	4	1	4	4	6	6	2	0	0	1	23	0	10	4	0	1	0	0	18
5	6	3.4	0.980221	5	4	6	4	5	4	4	2	2	2	2	5	5	4	4	5	5	4	3	0	1	1	24	0	10	8	0	1	1	0	18
6	6	2.1	0.290436	3	5	3	4	3	5	5	4	5	6	4	4	3	3	4	5	6	5	5	1	0	0	28	0	10	6	0	1	1	0	18
6	6	3.2	-0.399349	3	1	4	1	1	6	6	6	6	5	6	4	4	4	4	4	6	6	1	0	0	0	22	0	11	2	0	1	0	0	18
3	5	2.6	-2.12381	1	5	3	1	3	4	3	4	6	4	6	4	4	3	3	3	6	5	2	0	0	1	22	1	11	2	0	1	0	0	18
5	5	3.2	-0.226903	4	4	5	4	5	5	5	4	5	5	4	4	4	4	4	4	5	5	3	0	1	1	21	0	12	6	0	1	1	0	18
6	6	3	0.290436	3	4	4	6	2	4	5	6	6	6	6	4	4	4	4	5	4	5	3	0	0	0	23	0	15	7	0	1	1	0	18
2	2	1.6	-0.744242	1	2	3	3	4	3	4	4	5	4	4	4	3	5	5	5	6	5	6	0	1	0	27	0	16	6	0	1	1	0	18
6	6	2.2	-1.26158	2	1	2	2	3	6	6	6	6	4	-99	3	5	4	5	5	1	6	4	1	0	1	21	0	16	4	0	1	0	0	18
5	6	2.4	0.462882	5	6	6	6	5	6	6	4	5	3	3	5	5	5	5	5	6	5	2	0	0	0	25	1	20	4	0	1	0	0	18
1	5	2.2	0.635329	4	6	3	3	3	5	5	4	5	4	4	5	5	4	4	3	-99	5	2	0	0	0	27	1	20	7	0	1	1	0	18
4	3	3	-0.399349	4	3	3	4	2	5	6	4	4	4	4	3	5	3	3	5	3	5	5	0	1	1	24	0	20	5	0	1	1	0	18
4	6	2.7	0.11799	4	3	5	5	5	2	5	5	5	5	5	4	4	4	4	4	6	5	5	0	0	0	29	1	20	6	0	1	1	0	18
1	1	2.7	0.11799	4	5	5	5	5	6	6	1	2	2	1	4	4	4	4	5	6	3	2	0	1	0	26	0	20	6	0	1	1	0	18
6	6	3.4	1.32511	5	6	5	5	5	6	6	4	5	5	5	4	3	3	4	5	3	2	5	0	1	0	23	0	20	7	0	1	1	0	18
2	2	1.6	-2.12381	1	1	4	3	5	2	3	4	4	4	4	3	3	3	3	3	5	5	3	0	0	1	26	0	20	10	0	1	0	1	18
6	6	3.3	1.15267	6	6	6	4	4	6	6	2	2	2	2	5	4	2	3	4	6	1	2	0	1	1	28	1	25	7	0	1	1	0	18
6	6	3.2	0.635329	4	6	5	6	3	6	6	2	5	6	6	5	5	5	5	5	6	4	2	0	0	0	35	1	30	6	0	1	1	0	18
4	6	2.3	-1.60647	3	3	4	5	4	3	4	4	4	4	4	4	5	5	5	4	6	6	3	1	1	1	29	1	30	2	0	1	0	0	18
-99	-99	2.9	-99	-99	-99	-99	-99	-99	-99	-99	-99	-99	-99	-99	-99	-99	-99	-99	-99	-99	-99	-99	0	-99	-99	23	1	-99	2	0	1	0	0	19
-99	-99	2.8	-99	-99	-99	-99	-99	-99	-99	-99	-99	-99	-99	-99	-99	-99	-99	-99	-99	-99	-99	-99	1	-99	-99	28	0	-99	8	0	1	1	0	19
-99	-99	2.8	-99	-99	-99	-99	-99	-99	-99	-99	-99	-99	-99	-99	-99	-99	-99	-99	-99	-99	-99	-99	0	-99	-99	19	0	-99	2	0	1	0	0	19
-99	-99	2.4	-99	-99	-99	-99	-99	-99	-99	-99	-99	-99	-99	-99	-99	-99	-99	-99	-99	-99	-99	-99	0	-99	-99	22	0	-99	2	0	1	0	0	19
-99	-99	1.4	-2.96392	3	2	4	3	3	-99	-99	-99	-99	-99	-99	4	4	5	4	5	-99	-99	-99	1	-99	-99	21	0	-99	4	0	1	0	0	19
5	5	3.3	-99	2	3	6	6	6	6	6	4	5	2	4	4	5	4	4	4	6	5	6	0	0	1	-99	0	-99	2	0	1	0	0	19
1	1	2.4	-0.308954	1	1	4	1	2	3	5	5	6	6	6	3	5	5	3	5	6	6	1	0	0	0	22	0	0	4	0	1	0	0	19
4	4	2.6	0.628094	5	3	3	3	3	3	3	5	5	2	4	4	5	4	4	5	2	6	4	0	0	1	20	0	0	4	0	1	0	0	19
1	1	2.8	1.25279	4	4	5	2	3	4	5	5	5	5	5	3	1	3	2	3	6	6	3	0	1	1	23	0	0	10	0	1	0	1	19
2	1	-99	-1.40218	2	5	4	2	4	3	4	4	3	4	4	3	4	3	3	4	5	5	3	0	1	0	24	0	0	6	0	1	1	0	19
1	1	3.8	0.940443	4	3	4	3	5	6	6	1	4	1	1	2	5	4	3	4	3	6	1	0	0	1	19	0	0	6	0	1	1	0	19
5	6	2.2	-0.933653	3	6	6	1	6	5	5	2	2	4	1	3	4	2	2	4	6	5	2	0	0	1	22	0	0	6	0	1	1	0	19
6	6	3.1	0.15957	-99	3	5	5	6	5	5	6	5	3	3	4	5	4	3	5	4	5	2	0	1	1	20	0	0	2	0	1	0	0	19
5	5	2.8	-0.308954	5	5	5	4	4	5	5	5	5	4	3	4	4	4	3	3	2	5	4	0	0	0	23	0	0	8	0	1	1	0	19
4	3	2.1	-0.308954	1	1	5	4	5	4	5	5	5	5	5	4	3	3	4	4	6	5	5	0	0	1	25	0	0	2	0	1	0	0	19
1	1	2	-0.621263	3	2	1	1	1	1	1	6	6	6	6	2	3	2	3	3	6	6	6	0	0	1	22	0	0	6	0	1	1	0	19
6	6	2.7	0.315744	5	2	5	3	3	6	6	6	6	6	3	4	4	3	3	4	3	6	2	0	0	1	22	0	0	2	0	1	0	0	19
3	3	2	0.628094	5	6	4	2	6	2	2	2	5	5	5	2	5	5	2	4	6	5	3	0	0	0	19	0	0	2	0	1	0	0	19
1	1	2.8	0.15957	2	3	5	3	4	1	3	1	1	1	1	3	2	2	2	3	6	5	1	0	0	0	22	0	0	6	0	1	1	0	19
1	1	2.1	-1.40218	2	3	6	4	4	1	4	3	4	5	5	3	2	4	4	3	6	5	6	0	0	0	23	0	0	6	0	1	1	0	19
2	1	2.7	0.15957	1	3	4	2	1	1	1	1	2	1	1	1	2	1	1	1	5	5	4	0	0	1	18	0	0	2	0	1	0	0	19
4	5	2	-1.08983	2	4	3	5	5	3	3	3	3	4	3	4	5	5	5	5	6	6	3	0	1	1	21	0	0	4	0	1	0	0	19
4	4	1.8	-0.15278	1	1	3	3	4	4	4	3	4	4	3	2	4	4	4	4	6	5	3	1	0	0	22	0	0	4	0	1	0	0	19
2	1	2	-0.465129	3	4	5	1	4	2	2	3	4	5	4	3	3	1	3	4	6	5	3	1	0	1	30	0	0	6	0	1	1	0	19
4	4	2.5	0.15957	2	3	4	2	3	4	4	5	5	5	2	4	4	4	3	4	6	6	1	1	1	0	29	0	0	6	0	1	1	0	19
3	2	3.2	0.315744	4	4	5	5	5	6	6	5	3	4	6	4	5	3	4	4	6	5	4	1	1	0	21	0	0	4	0	1	0	0	19
3	4	2.4	0.471919	4	4	4	4	4	3	3	5	5	4	4	2	3	2	3	3	4	3	3	1	0	0	20	0	0	2	0	1	0	0	19
4	4	2.4	0.784269	4	5	3	2	2	3	3	1	2	3	4	4	4	4	5	5	3	4	4	1	1	0	21	0	0	4	0	1	0	0	19
3	3	1.8	1.09662	4	5	5	2	4	5	5	4	4	5	2	3	3	2	2	3	6	5	1	1	0	0	27	0	0	4	0	1	0	0	19
4	3	3.4	0.940443	3	3	3	3	-99	4	5	5	5	4	4	-99	5	-99	4	-99	3	4	5	1	0	0	18	0	0	2	0	1	0	0	19
6	6	3	1.25279	5	4	5	-99	5	6	6	2	2	4	5	4	4	3	3	4	5	5	2	0	1	1	21	0	0	2	0	1	0	0	19
4	4	2.6	-0.621263	4	2	5	4	4	5	5	2	2	2	3	3	4	3	3	4	1	3	3	0	1	1	22	0	0	6	0	1	1	0	19
1	1	2.5	-1.40218	2	1	3	4	4	3	4	5	6	6	3	3	5	4	5	5	6	5	2	1	0	0	26	0	6	8	0	1	1	0	19
6	6	2.4	1.25279	4	5	4	3	3	4	5	4	4	4	4	3	4	3	3	3	6	5	2	0	1	0	19	0	8	2	0	1	0	0	19
1	1	2.7	0.0033951	1	6	2	2	1	1	1	3	3	4	2	3	3	3	3	3	6	6	3	0	0	0	19	0	8	2	0	1	0	0	19
1	2	2.2	-0.933653	2	1	3	1	2	2	5	1	1	1	2	4	5	3	2	5	6	5	6	1	1	0	22	0	8	6	0	1	1	0	19
3	5	-88	-0.308954	3	2	5	4	6	5	5	4	4	3	3	5	5	4	4	5	5	5	3	0	0	0	33	1	10	6	0	1	1	0	19
1	1	3.3	0.940443	3	6	5	4	5	5	5	1	1	1	3	2	1	1	3	3	6	3	2	0	0	0	29	0	10	11	0	1	0	1	19
1	1	2.6	-0.15278	1	3	6	6	6	6	6	1	5	4	1	2	3	5	3	3	6	6	1	0	1	1	22	0	10	6	0	1	1	0	19
6	6	3.6	1.72246	5	5	5	5	5	5	5	5	6	5	5	5	3	4	4	4	6	5	3	0	0	0	20	0	10	2	0	1	0	0	19
5	5	3	-99	3	4	4	5	4	5	6	4	3	2	3	4	5	4	4	5	6	6	4	1	1	0	21	0	10	2	0	1	0	0	19
3	3	2.1	0.940443	5	5	6	6	6	6	6	4	3	3	3	4	5	5	5	5	6	2	3	0	0	1	23	0	10	6	0	1	1	0	19
1	1	2.6	-0.933653	3	3	4	3	2	2	4	4	5	5	4	3	4	3	4	4	6	5	4	0	0	0	25	1	12	4	0	1	0	0	19
1	1	2.3	-0.621263	3	2	5	3	2	3	3	2	3	4	3	3	3	3	4	5	6	4	4	0	0	0	27	1	15	11	0	1	0	1	19
2	2	2.6	-0.465129	3	2	5	5	5	6	6	3	4	4	5	3	4	4	5	5	6	6	2	0	1	0	24	0	16	10	0	1	0	1	19
6	6	2.4	1.72246	6	6	5	6	5	6	6	5	5	5	5	4	5	3	4	5	5	6	3	1	1	1	28	0	16	2	0	1	0	0	19
6	6	2.9	1.25279	4	1	5	3	6	6	6	2	2	2	3	5	2	2	2	2	3	5	4	0	1	1	23	0	20	6	0	1	1	0	19
1	1	2.7	0.15957	6	4	6	6	6	1	6	1	4	1	1	4	5	5	4	5	6	6	4	0	1	1	29	1	20	6	0	1	1	0	19
1	1	-88	-1.40218	3	3	6	6	6	1	1	1	1	1	1	3	3	3	3	3	6	6	6	0	0	1	25	1	20	2	0	1	0	0	19
1	1	2.1	-1.40218	2	4	5	3	3	4	2	1	2	1	1	2	4	4	3	3	6	5	2	1	0	0	26	0	20	10	0	1	0	1	19
2	2	3.7	-0.308954	1	1	5	4	4	2	3	1	1	1	1	3	3	3	4	4	6	6	1	1	0	0	55	1	30	10	0	1	0	1	19
1	1	2	1.25279	4	2	4	2	4	1	5	1	2	1	1	3	4	4	4	4	3	6	5	0	0	0	35	0	32	15	0	1	0	1	19
-99	-99	2.3	-99	-99	-99	-99	-99	-99	-99	-99	-99	-99	-99	-99	-99	-99	-99	-99	-99	-99	-99	-99	0	-99	-99	25	1	-99	2	0	1	0	0	20
-99	-99	2.7	-99	-99	-99	-99	-99	-99	-99	-99	-99	-99	-99	-99	-99	-99	-99	-99	-99	-99	-99	-99	1	-99	-99	31	0	-99	2	0	1	0	0	20
6	6	3	0.707107	5	6	6	5	6	5	5	2	2	2	2	5	5	5	5	5	6	2	5	0	0	0	23	0	20	4	0	1	0	0	20
6	6	3.7	-0.707107	4	3	6	6	5	6	6	6	4	5	6	5	5	5	5	5	5	2	3	0	1	1	50	1	20	6	0	1	1	0	20
-99	-99	1.9	-99	-99	-99	-99	-99	-99	-99	-99	-99	-99	-99	-99	-99	-99	-99	-99	-99	-99	-99	-99	0	-99	-99	25	0	-99	10	0	1	0	1	21
3	4	2.4	-1.5465	1	4	3	1	4	5	5	6	6	6	6	4	5	4	4	4	6	6	3	0	1	0	20	0	0	2	0	1	0	0	21
5	6	2.3	0.562365	2	4	6	3	4	3	4	2	1	1	1	4	4	3	4	4	6	2	5	0	0	1	23	0	0	8	0	1	1	0	21
1	1	2.3	-1.19503	1	1	3	3	4	1	1	4	5	5	5	2	4	2	2	3	4	6	1	0	1	0	19	0	0	4	0	1	0	0	21
6	6	3	0.0351478	1	-99	5	4	-99	5	5	1	3	1	1	5	5	3	5	4	6	3	4	0	-99	-99	32	0	-99	14	0	1	0	1	21
4	-99	1.9	-99	-99	-99	-99	-99	-99	-99	-99	-99	-99	-99	-99	-99	-99	2	-99	-99	-99	-99	-99	1	-99	-99	29	0	-99	16	0	1	0	1	21
3	4	1.6	0.386626	2	4	5	3	4	5	4	5	4	4	4	4	4	4	4	5	6	5	4	0	1	1	23	0	0	10	0	1	0	1	21
-99	-99	1.5	-0.140591	2	-99	5	5	5	5	5	4	4	4	4	5	5	5	5	5	6	6	5	0	0	0	65	1	0	6	0	1	1	0	21
4	3	2.4	-1.19503	2	4	6	2	6	4	5	1	1	1	3	4	4	4	4	4	3	5	4	0	1	1	22	0	0	4	0	1	0	0	21
6	6	3.4	0.0351478	3	3	6	6	6	5	5	5	5	5	5	5	5	5	5	5	1	3	5	0	1	1	20	0	0	2	0	1	0	0	21
3	6	2	-0.316331	1	5	4	2	3	4	5	4	4	2	3	3	3	3	3	3	2	5	3	0	1	1	22	0	0	8	0	1	1	0	21
6	6	-88	1.79254	6	6	6	5	6	6	6	4	4	3	3	4	5	4	3	4	6	1	1	0	0	0	42	1	0	4	0	1	0	0	21
6	6	3.1	1.96828	5	5	6	6	6	6	6	1	1	1	6	4	5	5	4	5	6	5	3	1	1	0	21	0	0	4	0	1	0	0	21
4	3	2.7	-0.49207	1	1	1	1	1	2	3	3	3	2	2	3	4	3	3	2	2	5	2	0	1	1	22	0	6	6	0	1	1	0	21
6	6	1.6	0.386626	3	4	6	6	6	6	6	6	6	6	6	5	5	5	5	5	6	6	1	0	0	0	22	0	10	6	0	1	1	0	21
1	1	4	0.562365	4	5	6	5	5	5	6	1	1	1	2	3	5	4	5	5	6	2	5	0	0	0	19	0	12	2	0	1	0	0	21
5	5	2.2	-0.667809	3	3	4	3	6	4	5	5	5	5	6	3	4	2	3	4	3	5	3	0	0	0	25	0	15	14	0	1	0	1	21
6	6	2.5	-99	5	5	5	6	5	6	6	1	1	1	1	4	4	4	4	4	6	4	5	1	0	0	34	0	15	6	0	1	1	0	21
4	5	2.7	-1.19503	2	4	4	3	4	3	4	1	1	1	1	3	5	5	4	4	6	4	5	1	0	0	25	0	15	11	0	1	0	1	21
6	5	2.3	-1.19503	2	3	3	3	3	5	5	4	4	4	-99	4	3	3	4	4	4	5	2	0	0	0	21	0	20	2	0	1	0	0	21
1	3	1.9	0.913844	2	2	5	2	2	5	5	4	4	4	4	3	5	4	4	4	6	5	4	0	1	1	24	0	20	8	0	1	1	0	21
6	6	2.4	1.08958	-99	-99	4	3	5	5	5	5	6	5	5	4	5	4	5	4	-99	5	3	1	1	0	22	0	20	6	0	1	1	0	21
4	4	1.7	0.210887	5	5	4	2	2	2	5	4	5	3	4	3	3	2	2	3	1	5	5	0	0	1	24	0	30	8	0	1	1	0	21
-99	-99	2.6	-99	-99	-99	-99	-99	-99	-99	-99	-99	-99	-99	-99	-99	-99	-99	-99	-99	-99	-99	-99	0	-99	-99	24	0	-99	4	0	1	0	0	22
-99	-99	2.8	-99	-99	-99	-99	-99	-99	-99	-99	-99	-99	-99	-99	-99	-99	-99	-99	-99	-99	-99	-99	0	-99	-99	19	0	-99	2	0	1	0	0	22
-99	-99	2	-99	-99	-99	-99	-99	-99	-99	-99	-99	-99	-99	-99	-99	-99	-99	-99	-99	-99	-99	-99	0	-99	-99	22	0	-99	4	0	1	0	0	22
1	1	1.8	-0.691583	2	2	3	3	4	1	2	3	5	5	4	2	2	3	2	4	6	5	5	0	1	0	22	0	0	8	0	1	1	0	22
4	5	2.4	-0.829067	2	3	5	3	4	3	5	5	5	5	5	4	5	4	4	3	5	6	4	0	0	0	21	0	0	4	0	1	0	0	22
1	1	2.3	0.133317	1	6	4	-99	4	5	5	1	1	1	1	4	3	4	3	4	6	4	1	1	0	0	21	0	0	5	0	1	1	0	22
4	6	2.4	0.820734	4	4	4	3	5	4	4	5	5	5	5	4	4	4	4	4	5	4	3	0	1	1	21	0	-99	2	0	1	0	0	22
5	4	2.8	-99	3	2	5	2	4	5	4	3	4	3	4	3	3	3	3	3	4	5	3	0	1	0	23	0	-99	6	0	1	1	0	22
2	2	2.5	-1.92893	1	1	4	3	3	1	3	1	3	4	4	4	4	3	3	4	5	3	6	0	1	0	25	0	-99	2	0	1	0	0	22
-99	-99	3	-99	-99	-99	-99	-99	-99	-99	-99	-99	-99	-99	-99	-99	-99	-99	-99	-99	-99	-99	-99	0	-99	-99	24	0	-99	7	0	1	1	0	22
-99	-99	2.7	-99	-99	-99	-99	-99	-99	-99	-99	-99	-99	-99	-99	-99	-99	-99	-99	-99	-99	-99	-99	0	-99	-99	20	0	-99	4	0	1	0	0	22
-99	-99	3.3	-99	-99	-99	-99	-99	-99	-99	-99	-99	-99	-99	-99	-99	-99	-99	-99	-99	-99	-99	-99	0	-99	-99	21	0	-99	2	0	1	0	0	22
5	6	2.8	1.0957	5	6	5	3	3	6	6	6	6	6	1	4	4	2	4	4	6	6	5	0	0	1	25	0	0	8	0	1	1	0	22
2	2	2.6	-0.829067	4	3	2	3	4	3	4	5	5	6	5	2	3	1	2	3	6	6	4	0	1	1	21	0	0	4	0	1	0	0	22
4	5	2.3	0.820734	5	5	6	6	6	5	6	2	2	1	2	3	4	4	2	3	6	4	1	0	1	0	19	0	0	2	0	1	0	0	22
1	3	2.2	-99	1	2	5	4	5	1	5	2	3	3	5	3	4	4	4	4	3	5	5	0	1	0	20	0	0	4	0	1	0	0	22
6	6	2.4	-0.279133	4	1	5	5	6	2	4	5	6	6	5	2	4	2	4	4	1	5	5	0	1	1	25	0	0	2	0	1	0	0	22
1	2	2.2	0.133317	5	2	3	4	5	5	6	4	5	5	4	3	3	4	4	4	6	3	5	0	1	0	26	0	0	9	0	1	0	1	22
6	6	2.3	0.133317	4	5	6	6	6	6	6	4	5	5	4	3	5	3	4	5	6	5	6	0	0	0	24	0	0	8	0	1	1	0	22
3	6	3.1	1.50848	6	5	6	2	4	5	5	2	4	3	3	5	3	3	4	4	6	5	2	0	0	0	19	0	0	2	0	1	0	0	22
4	4	2.1	-1.10403	3	3	5	3	5	4	4	3	4	3	3	3	4	4	4	4	6	3	5	0	1	0	22	0	0	2	0	1	0	0	22
1	1	1.5	0.133317	3	5	4	3	6	3	5	1	1	2	1	3	5	4	5	5	3	3	1	0	0	1	23	0	0	8	0	1	1	0	22
3	3	2.4	-1.24481	2	2	4	2	3	3	3	4	3	4	4	3	3	2	3	3	2	5	3	0	1	0	19	0	0	2	0	1	0	0	22
4	4	4	1.0957	5	6	5	5	4	6	6	1	1	1	3	4	5	5	5	5	6	5	4	0	1	1	18	0	0	2	0	1	0	0	22
1	1	2.3	0.958218	5	6	2	1	2	1	4	3	4	5	3	4	5	5	5	5	6	6	6	0	0	0	23	0	0	9	0	1	0	1	22
2	5	2.3	-0.279133	1	4	4	2	4	4	4	4	4	4	5	4	2	3	3	3	6	6	4	0	0	1	24	0	0	8	0	1	1	0	22
5	6	2.3	0.820734	5	5	5	5	6	5	5	2	2	2	2	3	4	2	3	4	6	3	3	1	1	1	20	0	0	2	0	1	0	0	22
6	6	1.9	1.37067	6	6	4	2	3	6	6	5	5	4	2	4	5	5	5	5	6	4	3	1	-99	0	23	0	0	2	0	1	0	0	22
6	6	3.1	0.820734	6	6	4	2	5	6	6	4	4	4	4	4	5	2	5	2	6	5	1	0	1	1	18	0	0	2	0	1	0	0	22
1	1	1.8	0.133317	3	-99	2	1	3	4	4	1	1	6	3	2	4	2	4	4	6	4	3	0	0	0	28	1	8	8	0	1	1	0	22
4	5	2.3	-1.24481	2	3	5	3	6	6	6	4	4	3	3	4	4	5	5	5	6	6	3	0	1	0	25	0	8	2	0	1	0	0	22
6	6	2.8	0.133317	3	3	4	3	5	3	5	4	4	2	2	3	4	4	4	3	6	5	6	0	1	0	23	0	10	8	0	1	1	0	22
1	1	2.1	0.408284	3	5	2	1	2	1	3	1	3	2	1	3	4	3	3	4	6	6	3	0	0	1	23	0	10	6	0	1	1	0	22
2	3	2.4	-2.61635	1	1	4	3	4	3	6	1	1	1	1	3	5	5	5	3	6	6	3	1	1	0	20	0	10	2	0	1	0	0	22
2	3	2.4	0.545768	5	5	2	2	3	5	5	2	2	2	3	1	3	3	4	4	6	5	2	0	0	1	25	0	10	6	0	1	1	0	22
1	1	2.7	0.133317	4	5	2	1	2	1	5	5	5	5	5	2	4	2	3	3	6	5	4	0	0	1	25	0	12	6	0	1	1	0	22
6	6	2.7	1.0957	4	5	6	5	5	5	5	5	5	5	5	4	5	5	5	5	6	3	3	0	0	0	21	0	12	6	0	1	1	0	22
4	3	3.3	-0.14165	3	3	5	2	5	4	5	4	4	3	3	5	5	4	5	5	6	5	3	0	0	0	23	0	14	6	0	1	1	0	22
2	2	1.5	-1.24481	1	2	4	5	3	2	2	2	2	2	2	3	3	2	2	2	6	5	2	0	0	1	27	0	15	8	0	1	1	0	22
1	1	2.7	-0.829067	1	3	3	-99	6	5	5	1	3	5	2	3	2	2	4	4	6	6	5	0	0	0	23	0	20	8	0	1	1	0	22
6	6	1.8	0.958218	4	6	6	4	6	6	6	1	1	1	1	5	5	5	5	5	6	1	6	0	0	0	29	0	22	11	0	1	0	1	22
3	3	-99	-99	-99	-99	6	6	6	6	6	1	5	4	1	5	5	5	5	5	6	2	1	1	0	0	33	1	30	14	0	1	0	1	22
6	6	2.2	1.09109	5	5	5	5	5	5	5	3	4	3	5	4	5	4	4	4	4	4	3	0	0	1	31	0	0	4	0	1	0	0	23
6	6	2.6	-0.872872	5	4	4	3	3	6	5	5	5	5	5	3	4	3	4	5	6	4	5	1	1	1	23	1	12	4	0	1	0	0	23
6	6	2.5	-0.218218	5	6	6	5	5	6	6	5	5	5	5	4	4	3	4	4	3	5	4	1	1	1	23	0	24	2	0	1	0	0	23
-99	-99	-99	-99	-99	-99	-99	-99	-99	-99	-99	-99	-99	-99	-99	-99	-99	-99	-99	-99	-99	-99	-99	0	-99	-99	21	0	-99	4	0	1	0	0	24
-99	-99	2.9	-99	-99	-99	-99	-99	-99	-99	-99	-99	-99	-99	-99	-99	-99	-99	-99	-99	-99	-99	-99	0	-99	-99	26	0	-99	11	0	1	0	1	24
-99	-99	1.6	-99	-99	-99	-99	-99	-99	-99	-99	-99	-99	-99	-99	-99	-99	-99	-99	-99	-99	-99	-99	0	-99	-99	20	0	-99	4	0	1	0	0	24
-99	-99	2.5	-99	-99	-99	-99	-99	-99	-99	-99	-99	-99	-99	-99	-99	-99	-99	-99	-99	-99	-99	-99	0	-99	-99	23	0	-99	8	0	1	1	0	24
-99	-99	3.7	-99	-99	-99	-99	-99	-99	-99	-99	-99	-99	-99	-99	-99	-99	-99	-99	-99	-99	-99	-99	0	-99	-99	21	0	-99	4	0	1	0	0	24
-99	-99	2.5	-99	-99	-99	-99	-99	-99	-99	-99	-99	-99	-99	-99	-99	-99	-99	-99	-99	-99	-99	-99	0	-99	-99	27	0	-99	6	0	1	1	0	24
-99	-99	3.1	-99	-99	-99	-99	-99	-99	-99	-99	-99	-99	-99	-99	-99	-99	-99	-99	-99	-99	-99	-99	0	-99	-99	25	0	-99	8	0	1	1	0	24
-99	-99	2.4	-99	-99	-99	-99	-99	-99	-99	-99	-99	-99	-99	-99	-99	-99	-99	-99	-99	-99	-99	-99	0	-99	-99	26	0	-99	7	0	1	1	0	24
-99	-99	2.9	-99	-99	-99	-99	-99	-99	-99	-99	-99	-99	-99	-99	-99	-99	-99	-99	-99	-99	-99	-99	0	-99	-99	20	1	-99	2	0	1	0	0	24
-99	-99	2.4	-99	-99	-99	-99	-99	-99	-99	-99	-99	-99	-99	-99	-99	-99	-99	-99	-99	-99	-99	-99	0	-99	-99	30	0	-99	14	0	1	0	1	24
-99	-99	2.1	-99	-99	-99	-99	-99	-99	-99	-99	-99	-99	-99	-99	-99	-99	-99	-99	-99	-99	-99	-99	0	-99	-99	22	0	-99	8	0	1	1	0	24
-99	-99	4	-99	-99	-99	-99	-99	-99	-99	-99	-99	-99	-99	-99	-99	-99	-99	-99	-99	-99	-99	-99	0	-99	-99	29	0	-99	5	0	1	1	0	24
1	1	2	-0.275572	3	6	6	6	4	1	1	1	2	6	1	5	5	4	4	5	6	1	2	0	0	-99	25	0	0	8	0	1	1	0	24
4	5	3.7	1.02456	5	5	5	5	5	6	5	2	4	2	2	3	3	3	4	3	6	2	2	0	1	0	21	0	0	4	0	1	0	0	24
1	1	1.8	0.374496	5	1	2	5	2	4	5	6	4	4	6	3	4	3	5	5	6	6	4	0	0	0	25	0	0	10	0	1	0	1	24
5	6	2.5	0.374496	2	5	5	5	2	4	4	1	1	1	1	4	4	2	3	3	1	5	6	0	1	1	23	0	0	6	0	1	1	0	24
5	5	2.6	-1.73823	3	3	3	3	3	5	5	5	5	5	4	4	3	4	3	3	6	4	4	0	0	0	18	0	0	2	0	1	0	0	24
6	6	2.6	0.537013	2	6	6	6	5	6	6	2	4	1	1	4	5	4	5	5	6	6	5	0	1	0	21	0	0	2	0	1	0	0	24
6	6	2.9	0.862047	4	5	5	4	6	6	6	2	3	1	3	5	5	5	5	3	3	5	2	0	1	0	23	0	0	6	0	1	1	0	24
6	5	2.6	-1.08816	1	2	4	1	4	5	5	6	6	6	6	4	4	3	3	4	2	6	3	0	0	0	20	0	0	4	0	1	0	0	24
5	5	3	-0.275572	2	3	2	1	2	5	4	5	6	6	5	4	3	2	2	1	6	6	2	0	0	0	23	0	0	6	0	1	1	0	24
6	6	2.4	1.02456	6	6	6	6	5	6	6	6	6	3	3	4	4	5	5	5	6	5	5	0	1	0	28	0	0	6	0	1	1	0	24
6	6	1.5	0.211979	4	5	6	4	5	6	6	4	5	3	4	3	5	4	4	5	6	6	1	0	0	0	24	0	0	6	0	1	1	0	24
1	1	3	-0.438089	1	1	1	1	1	1	1	6	6	5	6	1	1	1	1	1	3	6	5	0	0	1	23	0	0	4	0	1	0	0	24
6	6	3.9	0.862047	6	4	5	4	6	5	5	6	6	6	6	4	4	2	4	4	5	6	6	0	0	1	29	1	0	6	0	1	1	0	24
6	6	3.3	0.69953	5	5	4	5	5	5	5	1	2	2	3	5	4	3	3	3	6	5	6	0	1	0	21	0	0	6	0	1	1	0	24
2	2	2.3	-0.114532	2	5	4	2	4	6	6	5	5	5	3	2	4	5	5	5	1	6	5	0	1	0	22	0	0	6	0	1	1	0	24
5	6	2.7	0.69953	4	5	6	4	6	6	5	3	3	3	3	4	4	3	5	4	2	3	3	0	1	0	26	0	0	10	0	1	0	1	24
5	5	2.7	-0.275572	4	4	4	3	3	6	6	5	2	3	5	5	5	5	5	5	6	6	4	0	1	1	25	0	0	10	0	1	0	1	24
5	6	2.6	0.69953	4	5	4	4	6	5	6	3	5	3	4	4	4	3	4	3	6	6	4	0	1	0	24	0	0	8	0	1	1	0	24
6	6	2.2	0.211979	3	3	6	3	5	6	6	4	5	4	4	3	4	4	3	4	5	5	1	0	0	1	20	0	0	6	0	1	1	0	24
2	2	2.3	-2.22578	4	5	5	5	6	4	5	3	4	6	5	4	3	3	5	4	6	6	4	0	1	1	23	0	0	4	0	1	0	0	24
6	6	2.6	-1.90074	2	2	5	4	4	6	6	4	6	6	6	4	1	2	4	3	2	4	5	1	0	1	27	0	0	2	0	1	0	0	24
5	6	3.3	1.02456	4	4	5	5	5	6	5	5	5	5	5	4	4	4	4	4	6	3	2	0	1	0	21	0	4	4	0	1	0	0	24
6	6	3.2	-0.275572	1	-99	6	5	6	6	6	6	6	4	2	5	5	5	5	5	5	6	4	0	1	0	23	0	5	10	0	1	0	1	24
4	3	2.3	0.69953	4	1	5	3	6	3	3	1	5	4	4	3	4	3	5	4	6	5	3	0	0	0	27	1	5	4	0	1	0	0	24
5	6	2.3	-1.90074	4	3	4	1	3	3	3	6	6	6	4	4	4	3	4	5	1	5	3	0	0	0	19	0	6	2	0	1	0	0	24
1	1	3.8	1.18708	5	6	4	5	5	5	5	1	2	2	2	3	4	5	4	5	5	2	3	0	1	0	24	1	8	4	0	1	0	0	24
4	2	2.5	-0.438089	2	3	4	6	5	5	5	6	4	3	4	3	5	3	3	5	6	4	-99	0	1	0	-99	0	8	2	0	1	0	0	24
2	2	2.6	0.211979	3	3	5	3	5	2	2	1	1	1	1	4	5	2	2	2	5	5	5	1	1	1	22	0	8	2	0	1	0	0	24
6	6	3.9	1.18708	5	5	6	5	6	6	6	1	1	1	1	5	5	5	5	5	3	1	3	0	1	0	23	0	8	4	0	1	0	0	24
5	5	2.5	0.374496	3	4	2	3	4	4	4	5	5	2	3	2	4	3	5	3	5	5	4	0	0	0	22	0	9	8	0	1	1	0	24
3	4	2.7	0.0494617	4	5	4	5	4	4	6	3	5	5	3	3	3	1	2	1	6	4	2	0	1	0	21	0	10	6	0	1	1	0	24
6	6	2.2	-0.275572	4	4	5	5	6	6	6	4	5	3	4	4	5	5	4	5	4	4	1	0	1	0	24	0	10	8	0	1	1	0	24
1	1	3	1.02456	6	6	5	6	6	5	5	4	4	5	4	3	3	3	3	3	2	5	5	0	1	0	26	1	10	6	0	1	1	0	24
5	6	2.4	-3.20088	1	1	2	1	2	2	5	4	4	4	6	4	4	2	3	2	6	5	6	1	0	0	35	0	10	10	0	1	0	1	24
-99	6	3	0.69953	6	6	6	6	6	6	6	1	5	6	1	5	5	5	5	5	2	2	1	0	1	0	26	0	10	8	0	1	1	0	24
6	6	3.1	0.862047	5	6	5	5	6	6	6	2	2	1	2	4	5	5	5	5	3	4	5	0	1	0	22	0	10	6	0	1	1	0	24
6	6	2.6	0.862047	5	2	4	5	5	6	6	1	3	-99	5	3	4	4	5	5	6	5	5	0	0	0	21	0	11	4	0	1	0	0	24
6	6	2.5	-0.114532	3	3	5	4	2	6	6	5	6	4	3	4	4	3	5	3	6	4	3	0	0	0	21	0	11	4	0	1	0	0	24
6	6	2	-0.92564	2	2	3	3	2	4	5	6	6	5	5	4	5	4	5	4	6	6	4	0	0	0	23	0	12	4	0	1	0	0	24
6	6	3.5	-99	5	6	6	6	6	6	6	4	5	4	5	5	5	4	5	5	6	3	1	0	1	0	19	0	12	2	0	1	0	0	24
3	5	2.7	-0.114532	3	6	5	4	5	5	5	4	4	4	5	3	4	4	3	5	4	4	3	0	0	1	20	0	12	4	0	1	0	0	24
4	5	2.2	-99	3	3	3	1	1	4	4	6	6	4	3	5	5	4	4	4	6	6	2	0	0	0	18	0	14	2	0	1	0	0	24
6	6	3.1	-99	3	6	5	5	5	6	6	4	3	3	3	4	5	5	5	5	6	6	4	0	1	0	21	0	15	2	0	1	0	0	24
6	6	3.3	-1.08816	3	4	3	3	3	4	4	4	6	5	6	4	4	4	4	4	1	6	5	0	1	1	29	0	15	4	0	1	0	0	24
5	5	3.5	-0.275572	3	3	4	4	4	4	5	3	3	3	4	3	4	3	5	4	5	5	4	0	0	1	27	0	15	6	0	1	1	0	24
6	6	2.7	0.211979	4	4	6	6	6	6	6	3	6	5	6	5	4	4	4	4	5	4	2	0	0	0	27	0	15	4	0	1	0	0	24
5	6	2	0.862047	2	5	6	5	6	5	5	5	5	2	3	5	5	5	5	5	6	5	2	1	0	1	24	0	15	6	0	1	1	0	24
6	6	1.7	0.0494617	3	4	3	2	3	6	6	2	4	2	1	3	3	1	3	4	6	6	2	0	0	1	26	0	15	8	0	1	1	0	24
4	3	3.2	-99	1	1	1	1	4	3	5	2	5	4	4	3	4	2	5	4	1	5	1	0	1	1	21	0	15	6	0	1	1	0	24
3	2	2.5	-0.600606	2	4	5	4	5	5	5	5	5	6	6	4	5	2	5	2	5	4	4	1	0	0	26	0	15	9	0	1	0	1	24
6	6	3	0.537013	3	4	5	5	6	6	5	6	6	4	5	4	5	5	5	5	6	6	4	0	0	0	23	0	15	6	0	1	1	0	24
1	1	2.4	0.862047	4	3	4	4	4	6	6	1	4	4	4	3	4	4	4	4	6	6	2	0	0	0	26	1	15	4	0	1	0	0	24
6	6	3	0.211979	-99	-99	3	3	3	5	5	2	4	3	3	4	5	4	5	4	-99	5	5	0	0	0	28	0	16	12	0	1	0	1	24
4	6	1.8	-0.600606	5	6	3	2	4	1	1	6	6	6	6	5	5	4	5	4	6	6	6	0	1	1	25	0	16	4	0	1	0	0	24
1	1	2	-0.114532	2	4	4	2	5	5	6	5	5	2	6	1	3	4	5	5	6	6	3	0	0	1	27	0	18	6	0	1	1	0	24
6	6	2.7	0.211979	3	4	6	5	5	6	6	1	3	1	1	5	5	5	5	5	6	2	1	0	0	1	24	0	19	8	0	1	1	0	24
6	6	2.1	1.3496	5	5	5	5	5	6	6	2	1	2	2	4	4	4	5	5	6	3	5	1	1	0	23	0	19	6	0	1	1	0	24
4	-99	2.4	-2.71333	1	1	4	2	-99	1	4	4	5	5	4	3	5	4	4	3	6	6	1	0	0	1	24	0	20	8	0	1	1	0	24
6	6	2.3	0.211979	4	3	6	5	6	6	6	1	3	1	1	4	5	3	2	4	6	6	3	0	0	0	26	0	20	8	0	1	1	0	24
6	6	2.9	0.69953	4	3	3	2	2	5	5	6	6	6	6	2	3	3	4	4	5	5	3	0	0	1	24	0	20	6	0	1	1	0	24
6	6	4	1.18708	3	3	5	5	5	4	4	1	1	1	1	4	5	4	5	5	1	5	3	0	1	1	21	0	20	6	0	1	1	0	24
6	6	2.7	0.537013	-99	-99	5	3	5	6	6	1	3	3	3	5	5	5	5	5	6	6	4	0	0	1	31	1	20	13	0	1	0	1	24
3	4	3.7	-99	1	6	5	5	5	3	3	3	3	3	3	4	4	4	4	4	4	3	3	1	1	0	29	0	20	19	0	1	0	1	24
3	4	3.7	-1.90074	1	6	6	5	5	6	6	4	4	4	4	5	5	5	5	5	1	4	4	1	1	1	27	0	20	13	0	1	0	1	24
5	6	3.9	0.69953	5	3	4	4	4	5	5	4	5	5	5	3	3	4	5	5	4	5	5	0	1	1	27	1	20	4	0	1	0	0	24
1	1	1.8	-1.08816	1	2	1	1	3	5	5	1	1	1	1	2	4	4	4	4	6	4	5	0	0	0	24	0	20	10	0	1	0	1	24
6	6	3.3	1.02456	5	5	5	5	4	6	-99	2	2	2	3	4	5	3	3	4	1	4	4	0	1	0	23	0	20	8	0	1	1	0	24
6	-99	2.4	0.537013	3	3	5	4	5	6	6	2	2	2	2	4	4	4	5	5	6	4	5	0	0	1	24	0	20	7	0	1	1	0	24
6	6	2.3	0.0494617	1	2	2	1	2	6	6	3	2	1	2	3	4	3	2	3	6	6	5	0	1	0	25	0	20	12	0	1	0	1	24
6	6	2.4	0.862047	4	3	6	6	4	6	6	6	6	6	6	4	2	5	5	5	6	1	6	0	1	0	26	0	20	8	0	1	1	0	24
5	5	2	-0.275572	2	3	5	3	6	5	6	5	5	3	5	4	5	5	5	5	5	5	6	0	1	0	27	0	20	10	0	1	0	1	24
1	6	2.6	0.211979	3	3	6	6	6	6	6	1	6	1	1	5	5	4	3	4	6	4	1	1	1	1	24	0	20	10	0	1	0	1	24
6	6	2.7	-1.90074	3	4	5	2	5	5	5	6	6	6	6	5	3	4	5	4	6	3	4	0	1	1	24	0	23	4	0	1	0	0	24
1	1	-99	0.0494617	1	1	3	1	2	6	6	1	1	1	1	4	3	3	4	4	6	6	5	0	1	1	32	0	25	10	0	1	0	1	24
-99	-99	2.6	-99	-99	-99	-99	-99	-99	-99	-99	-99	-99	-99	-99	-99	-99	-99	-99	-99	-99	-99	-99	0	1	1	22	0	-99	4	0	1	0	0	25
5	6	3.7	-99	4	4	5	5	5	2	2	1	2	2	2	4	3	4	4	4	4	2	4	0	0	1	23	0	-99	6	0	1	1	0	25
5	6	2.8	0.783342	4	5	5	5	4	6	6	5	5	3	5	5	5	5	3	4	6	5	4	0	-99	-99	21	0	-99	4	0	1	0	0	25
3	6	3.9	0.949049	5	5	5	3	4	3	4	2	3	3	4	4	4	3	4	5	6	4	5	0	1	0	20	0	0	2	0	1	0	0	25
1	1	2.8	-0.376607	3	4	4	3	4	2	4	3	4	4	3	3	3	3	3	3	6	5	4	0	1	1	19	0	0	2	0	1	0	0	25
6	6	2.5	0.120514	3	4	5	3	-99	4	4	4	5	4	4	3	4	3	4	4	6	4	4	0	0	1	24	1	0	4	0	1	0	0	25
1	1	2.7	0.783342	6	6	6	6	6	1	1	1	1	1	1	5	5	1	4	3	6	6	5	1	0	0	28	0	0	10	0	1	0	1	25
3	4	1.5	-1.37085	3	4	4	2	5	3	3	3	4	4	4	4	5	5	5	5	6	4	3	0	1	0	26	0	10	11	0	1	0	1	25
6	6	3	0.949049	4	5	5	4	4	6	6	3	4	2	4	4	4	4	4	4	6	5	4	0	1	1	27	1	10	2	0	1	0	0	25
5	6	2.7	0.783342	4	6	6	6	6	6	6	4	4	4	4	4	5	5	4	4	1	1	4	0	0	0	23	0	12	6	0	1	1	0	25
6	6	2.4	-0.376607	3	4	5	5	5	6	6	6	6	6	6	4	4	4	4	4	6	6	4	0	1	0	25	0	14	11	0	1	0	1	25
5	5	2.7	-2.03368	1	5	6	3	6	6	6	5	5	6	5	3	5	5	5	5	6	2	4	0	0	1	27	0	20	9	0	1	0	1	25
6	6	1.7	-0.2109	5	6	6	6	6	5	6	2	4	3	4	4	4	3	5	5	6	5	6	0	1	0	28	0	20	6	0	1	1	0	25
-99	-99	3.1	-99	-99	-99	-99	-99	-99	-99	-99	-99	-99	-99	-99	-99	-99	-99	-99	-99	-99	-99	-99	0	-99	-99	27	0	-99	6	0	1	1	0	26
6	6	2.6	-99	-99	-99	5	2	6	6	6	6	6	3	4	5	4	4	3	4	5	5	3	0	1	1	27	1	0	2	0	1	0	0	26
-99	-99	2.2	-99	-99	-99	-99	-99	-99	-99	-99	-99	-99	-99	-99	-99	-99	-99	-99	-99	-99	-99	-99	1	-99	-99	27	0	-99	6	0	1	1	0	26
6	6	3	0.456105	-99	-99	4	2	6	5	5	4	4	1	5	4	5	5	4	5	1	4	4	0	1	1	22	0	0	8	0	1	1	0	26
1	1	3.6	-0.28354	4	6	6	6	6	1	1	1	1	1	1	3	3	3	3	3	6	1	6	0	0	1	21	0	0	6	0	1	1	0	26
5	5	3	0.209573	4	3	5	3	5	5	5	3	5	3	3	3	5	5	4	4	2	4	3	0	0	0	24	0	0	6	0	1	1	0	26
6	6	2.1	-0.530097	3	3	4	4	5	6	5	5	5	4	4	4	5	5	5	4	4	5	3	1	1	0	26	0	0	6	0	1	1	0	26
4	5	2	0.209573	4	5	5	4	4	4	4	5	5	5	5	4	4	3	3	4	6	4	5	1	0	0	25	0	0	4	0	1	0	0	26
5	5	2.7	0.702687	4	4	2	2	4	4	4	2	5	4	3	3	4	3	4	4	6	3	4	0	0	1	21	0	7	4	0	1	0	0	26
-99	-99	1.9	-0.0369835	-99	-99	6	6	6	6	6	1	1	1	1	5	5	5	5	5	6	5	6	0	0	0	28	1	9	6	0	1	1	0	26
6	6	2.7	0.209573	3	3	5	5	5	6	6	5	5	3	5	5	5	5	5	5	6	5	1	1	1	0	39	0	10	6	0	1	1	0	26
2	2	3	1.68891	1	3	5	5	5	3	4	2	2	1	1	5	5	4	4	5	6	6	6	1	1	0	28	0	10	6	0	1	1	0	26
5	6	2	-0.530097	3	4	5	5	4	5	5	2	2	2	4	4	5	4	4	3	5	3	5	0	1	1	19	0	10	4	0	1	0	0	26
6	6	2.1	-0.530097	3	3	4	4	4	6	5	6	6	3	4	5	4	3	3	4	1	5	3	0	0	0	23	0	11	4	0	1	0	0	26
6	6	2.4	-0.530097	3	6	5	3	6	5	5	4	6	2	5	4	5	4	3	4	6	4	3	1	0	0	30	1	14	9	0	1	0	1	26
6	6	2.6	0.456105	4	4	5	4	5	3	3	2	3	1	4	5	5	5	5	5	6	6	6	0	0	1	24	0	15	6	0	1	1	0	26
4	6	2	-1.51632	2	4	5	3	4	2	5	2	3	2	4	2	4	4	3	4	6	5	5	1	0	0	25	0	16	4	0	1	0	0	26
6	6	3	1.44236	4	2	5	4	5	5	5	2	4	1	5	4	5	5	5	5	4	5	4	0	1	0	19	0	20	2	0	1	0	0	26
6	6	2.1	-0.28354	3	2	6	4	6	6	6	2	5	3	3	5	5	5	5	5	6	5	5	0	1	1	25	0	20	4	0	1	0	0	26
6	6	3.3	1.93547	6	5	6	6	6	5	5	-99	4	4	4	5	5	5	5	5	5	5	3	0	0	0	26	1	20	8	0	1	1	0	26
5	5	2.3	-1.26977	1	1	5	2	4	5	5	5	5	5	3	4	4	4	4	4	5	6	4	1	0	0	39	0	20	6	0	1	1	0	26
6	6	2.5	0.209573	4	6	6	6	5	5	5	3	6	1	1	4	4	3	4	4	6	4	2	0	1	0	27	0	20	12	0	1	0	1	26
6	6	2.3	-2.00944	3	5	5	4	6	6	6	2	2	1	1	5	5	5	5	5	6	5	6	1	0	0	41	1	20	6	0	1	1	0	26
3	3	2.9	1.08412	4	3	3	4	3	5	5	1	3	1	1	3	4	4	4	3	6	5	1	1	0	0	36	0	0	4	0	1	0	0	27
6	6	2.6	-1.71963	2	2	5	3	-99	5	6	4	6	3	6	4	4	4	4	5	1	2	4	0	0	1	24	0	-99	2	0	1	0	0	27
4	5	2.7	-0.411217	4	5	6	5	4	5	5	2	4	3	5	3	4	4	2	5	6	3	5	0	0	0	23	0	8	4	0	1	0	0	27
3	3	2.8	0.710284	4	6	5	4	5	6	5	2	3	4	3	3	5	5	5	5	2	4	2	1	1	0	22	0	10	7	0	1	1	0	27
4	4	4	-0.2243	3	4	5	3	4	4	5	2	2	2	5	4	5	3	5	4	3	3	4	0	1	1	22	0	14	4	0	1	0	0	27
6	6	3.1	1.08412	5	5	6	4	5	6	6	4	4	4	3	4	5	5	4	5	6	4	2	0	1	0	25	0	15	8	0	1	1	0	27
1	1	1.6	-1.15888	1	1	6	6	4	6	6	1	1	1	1	3	5	5	4	5	6	6	6	1	1	0	26	0	15	10	0	1	0	1	27
2	3	3	-0.785051	2	6	5	5	2	2	6	4	4	5	4	3	4	2	3	5	6	6	3	1	1	1	25	1	20	6	0	1	1	0	27
6	6	3.4	0.710284	3	6	5	4	4	6	5	5	5	2	3	4	5	4	4	5	5	3	3	1	1	1	25	0	20	6	0	1	1	0	27
1	1	3.7	0.710284	5	6	6	6	6	6	6	1	2	1	1	5	5	5	5	5	6	5	6	0	1	0	49	1	20	8	0	1	1	0	27
-99	-99	1.8	-99	-99	-99	-99	-99	-99	-99	-99	-99	-99	-99	-99	-99	-99	-99	-99	-99	-99	-99	-99	0	-99	-99	34	0	-99	2	0	1	0	0	28
-99	-99	2.7	-99	-99	-99	-99	-99	-99	-99	-99	-99	-99	-99	-99	-99	-99	-99	-99	-99	-99	-99	-99	0	-99	-99	30	0	-99	17	0	1	0	1	28
1	1	1.7	-0.371787	3	3	4	3	3	1	1	1	1	1	1	5	5	5	5	5	6	6	1	0	0	1	37	1	-99	13	0	1	0	1	28
-99	-99	1.9	-1.36322	4	5	4	1	5	-99	-99	-99	-99	-99	-99	4	5	3	3	4	-99	-99	-99	1	-99	-99	25	0	-99	10	0	1	0	1	28
6	6	2.8	0.371787	5	5	4	3	3	4	5	3	6	3	3	5	4	4	5	5	4	6	2	1	1	1	23	0	0	8	0	1	1	0	28
4	6	2.3	-0.123929	5	6	5	6	5	4	5	4	4	4	4	4	3	3	4	4	6	5	4	1	1	0	18	0	15	2	0	1	0	0	28
6	6	2	1.11536	6	5	5	2	2	5	5	6	6	4	6	3	5	3	2	4	5	6	4	0	0	1	23	1	15	4	0	1	0	0	28
4	5	2.7	-1.85893	2	4	4	3	4	3	4	1	1	1	1	3	4	4	4	3	6	5	5	0	0	0	32	0	20	13	0	1	0	1	28
5	6	3.7	0.867502	-99	6	4	5	5	5	5	2	2	2	2	4	5	5	5	5	6	5	3	1	1	1	19	0	20	6	0	1	1	0	28
4	6	2.9	-0.123929	5	6	5	-99	6	6	6	3	4	5	5	4	4	4	4	4	6	4	3	0	0	0	32	1	25	6	0	1	1	0	28
5	6	2	0.371787	5	5	5	5	5	5	5	6	6	6	6	4	4	4	4	4	3	5	6	0	1	1	24	0	25	12	0	1	0	1	28
-99	-99	1.9	1.11536	5	5	6	5	5	-99	-99	3	3	3	4	4	5	5	5	5	-99	-99	4	1	0	1	23	0	32	2	0	1	0	0	28
2	2	2.7	-1.38791	3	3	5	3	5	4	4	4	4	3	4	3	4	3	3	4	6	5	3	0	0	1	22	0	0	4	0	1	0	0	29
6	6	3	-0.0447711	4	5	5	6	5	6	5	2	3	1	3	5	5	5	5	5	6	5	4	1	0	0	23	0	0	6	0	1	1	0	29
6	6	3.2	-0.492482	4	6	6	6	6	1	2	1	1	1	2	5	5	5	5	5	6	6	6	0	1	1	27	0	10	7	0	1	1	0	29
6	6	2.9	1.29836	6	6	6	6	6	6	6	5	5	4	5	5	5	5	5	5	6	3	6	1	0	0	31	0	10	2	0	1	0	0	29
6	6	3.3	-0.0447711	5	5	6	6	6	6	6	2	6	1	3	4	5	5	5	5	3	6	4	1	0	0	22	0	10	6	0	1	1	0	29
6	6	2.5	0.40294	5	3	5	3	4	6	6	2	3	1	3	2	4	4	4	5	5	5	6	0	1	0	26	0	15	6	0	1	1	0	29
5	6	1.9	-1.38791	4	6	5	5	6	6	6	1	1	1	1	4	4	2	2	2	6	3	2	0	0	0	25	0	20	8	0	1	1	0	29
4	-99	3.3	1.74607	5	-99	6	6	6	6	6	2	3	1	5	5	5	5	5	5	6	3	3	0	1	0	37	1	20	6	0	1	1	0	29
4	4	2.2	-0.0447711	4	5	6	3	2	6	6	6	6	2	3	4	5	5	2	4	6	6	5	1	1	0	25	0	23	4	0	1	0	0	29
6	6	2.4	-0.0447711	5	6	6	4	4	6	-99	6	6	6	6	4	5	5	4	5	1	5	1	0	1	0	28	0	30	12	0	1	0	1	29
-99	5	2.2	0.747901	4	4	5	4	5	5	5	4	6	5	4	4	4	3	3	3	2	5	4	0	0	0	24	0	0	10	0	1	0	1	30
1	1	2.6	-0.517778	1	6	5	5	5	6	6	1	1	1	1	2	3	5	5	5	6	6	1	0	1	0	24	0	0	10	0	1	0	1	30
6	6	4	0.536954	5	4	5	3	6	6	6	4	4	4	4	3	3	4	5	5	2	5	3	0	1	0	22	0	0	6	0	1	1	0	30
6	6	2.8	-0.306831	5	2	5	3	4	5	5	5	5	5	5	4	5	4	4	4	1	5	5	0	1	1	23	0	0	10	0	1	0	1	30
6	6	2.9	1.16979	4	4	4	4	4	3	3	4	4	2	6	3	3	3	3	3	3	4	2	1	1	1	17	0	0	4	0	1	0	0	30
4	5	2.3	-1.78346	1	1	5	5	6	4	5	1	5	4	4	3	2	2	4	2	6	6	1	1	1	0	22	0	0	4	0	1	0	0	30
3	4	2.8	1.16979	4	5	4	3	3	3	4	2	2	2	2	3	3	2	3	3	5	4	3	1	1	0	24	0	0	5	0	1	1	0	30
6	6	2.3	-0.93967	1	5	2	2	4	6	6	6	6	6	6	3	4	4	5	5	6	6	1	0	0	0	53	1	10	4	0	1	0	0	30
6	6	3.4	0.326008	5	6	3	3	4	6	6	5	6	6	6	3	4	4	4	4	6	2	2	0	1	0	20	0	10	4	0	1	0	0	30
6	6	2.3	0.747901	5	5	6	6	6	6	6	3	3	3	3	4	5	5	5	5	-99	6	5	1	1	1	27	0	18	6	0	1	1	0	30
2	3	3.6	-1.39167	2	2	5	3	6	3	4	5	5	5	5	3	3	3	4	4	4	4	2	1	1	1	22	0	18	4	0	1	0	0	30
-99	-99	-88	-99	-99	-99	-99	-99	-99	-99	-99	-99	-99	-99	-99	-99	-99	-99	-99	-99	-99	-99	-99	0	-99	-99	22	0	-99	6	0	0	1	0	31
-99	-99	2.4	-99	-99	-99	-99	-99	-99	-99	-99	-99	-99	-99	-99	-99	-99	-99	-99	-99	-99	-99	-99	1	-99	-99	21	0	-99	2	0	0	0	0	31
-99	-99	2	-99	-99	-99	-99	-99	-99	-99	-99	-99	-99	-99	-99	-99	-99	-99	-99	-99	-99	-99	-99	1	-99	-99	24	0	-99	11	0	0	0	1	31
6	6	3.7	0.122302	1	4	6	3	6	6	4	5	6	4	4	4	5	5	5	4	6	5	2	0	1	1	30	0	10	4	0	0	0	0	31
4	3	2.6	-99	4	2	4	3	4	4	4	4	4	3	4	4	4	4	4	4	3	3	3	1	0	1	21	0	20	2	0	0	0	0	31
5	6	2.6	-0.88873	4	4	4	2	6	5	5	6	6	4	4	3	4	4	4	5	6	5	2	0	1	0	23	0	0	2	0	0	0	0	31
6	6	3.9	0.459313	-99	3	5	5	6	6	5	5	5	6	6	4	5	5	4	5	4	5	2	0	1	0	19	0	-99	4	0	0	0	0	31
-99	-99	2.7	0.796323	4	3	3	3	3	-99	-99	-99	-99	-99	-99	4	3	4	4	4	-99	-99	-99	1	-99	-99	23	0	-99	4	0	0	0	0	31
2	1	3	-1.22574	2	1	2	1	4	1	1	5	4	5	3	3	4	2	5	5	6	6	3	1	1	0	22	0	-99	8	0	0	1	0	31
5	5	3.3	0.290808	3	3	4	3	3	5	5	4	5	5	2	2	3	4	4	3	6	3	2	0	1	0	20	0	0	6	0	0	1	0	31
6	6	3	-0.214708	1	5	4	3	6	6	5	6	6	5	5	3	4	4	2	4	6	4	3	0	1	0	20	0	0	6	0	0	1	0	31
6	6	2.6	-0.720224	3	4	-99	4	5	5	6	6	6	6	6	3	5	5	3	5	6	6	6	0	0	0	22	1	0	2	0	0	0	0	31
6	6	2.8	-0.551719	1	3	2	2	3	5	4	5	5	5	2	2	4	4	4	4	1	6	4	0	0	1	20	0	0	4	0	0	0	0	31
1	1	1.7	1.47034	6	6	5	5	6	6	6	4	4	5	5	2	4	5	4	2	5	6	5	0	1	0	36	1	0	4	0	0	0	0	31
6	6	2.9	-0.383214	3	3	6	6	6	6	5	4	6	6	5	3	3	4	4	5	6	5	1	0	1	0	23	0	0	6	0	0	1	0	31
1	1	3.1	-0.383214	2	3	4	2	4	1	4	1	1	3	2	4	4	4	4	5	6	6	6	0	0	0	24	0	0	10	0	0	0	1	31
1	1	2.7	0.796323	5	5	5	2	6	6	5	4	2	2	2	4	4	5	4	5	6	4	5	0	0	0	36	1	0	8	0	0	1	0	31
3	2	1.7	-99	3	3	5	5	1	2	3	6	6	6	3	4	5	3	5	5	6	6	2	0	0	1	19	0	0	4	0	0	0	0	31
5	5	1.4	0.627818	4	4	5	3	5	3	4	6	6	6	5	4	4	4	4	4	6	5	2	0	0	0	33	1	0	6	0	0	1	0	31
5	5	2.1	-0.214708	2	4	3	3	4	4	5	5	6	5	5	3	4	4	5	3	6	6	2	0	0	0	19	0	0	4	0	0	0	0	31
6	6	2.7	-0.383214	4	2	5	5	5	4	5	6	6	4	4	5	5	5	5	5	6	5	3	0	0	0	21	1	0	2	0	0	0	0	31
6	6	3.6	0.627818	4	6	6	2	4	5	5	5	5	4	3	5	5	4	4	5	6	5	1	0	1	0	18	0	0	2	0	0	0	0	31
5	6	3.5	-1.05723	3	5	5	4	5	5	5	3	3	4	4	4	4	4	4	4	6	5	4	0	1	1	20	0	0	2	0	0	0	0	31
4	5	2.8	-1.73126	2	5	3	4	3	5	4	3	5	5	3	2	4	2	3	4	4	5	3	1	1	0	19	0	0	2	0	0	0	0	31
6	6	3	0.964829	4	5	6	6	6	5	5	4	5	5	4	3	4	4	4	4	6	3	4	1	1	0	22	0	0	4	0	0	0	0	31
4	6	3.3	0.122302	4	6	6	5	6	4	5	6	6	6	6	5	2	5	5	5	4	2	4	1	0	1	23	0	0	4	0	0	0	0	31
5	4	3.6	-0.720224	3	2	4	5	5	4	5	5	5	5	4	4	5	5	5	5	5	6	3	1	0	1	21	0	0	4	0	0	0	0	31
5	5	2.4	-1.56275	2	2	5	4	4	5	4	5	6	6	6	4	3	4	4	4	5	4	4	1	1	1	19	0	0	4	0	0	0	0	31
3	3	3.2	0.627818	5	5	5	3	4	6	6	5	5	5	5	4	4	4	4	5	3	5	5	1	1	1	24	0	0	6	0	0	1	0	31
-99	6	2.2	-0.551719	4	1	3	4	2	5	6	6	6	6	6	3	4	3	3	4	1	6	6	1	1	1	23	0	0	4	0	0	0	0	31
6	6	4	2.14437	5	5	5	5	5	6	6	6	6	6	6	4	5	5	5	5	2	4	2	1	1	0	20	0	0	4	0	0	0	0	31
3	4	3	-1.22574	2	3	4	4	4	2	3	4	4	4	4	3	3	3	-99	3	6	3	4	1	1	0	19	0	0	2	0	0	0	0	31
6	6	3	0.627818	4	5	5	4	5	6	6	6	6	6	6	3	4	4	4	4	6	5	4	1	0	0	24	0	0	8	0	0	1	0	31
6	6	3.2	2.14437	5	5	6	4	6	6	6	6	6	6	6	4	5	5	5	5	6	3	1	1	1	0	19	0	0	4	0	0	0	0	31
5	6	3.1	-99	-99	-99	5	5	6	5	-99	4	5	4	5	3	4	5	3	5	6	5	-99	0	-99	-99	20	0	0	4	0	0	0	0	31
5	6	3.2	-0.383214	1	1	5	2	5	5	5	6	6	5	5	3	5	4	4	2	6	5	4	1	1	1	23	0	2	6	0	0	1	0	31
4	4	3.4	-0.551719	3	3	4	4	4	4	4	5	5	5	4	4	4	4	3	4	6	5	3	1	1	0	20	0	5	4	0	0	0	0	31
5	6	3.7	1.47034	5	4	5	4	6	6	6	4	5	6	5	3	4	4	3	4	6	5	1	0	1	1	20	0	5	4	0	0	0	0	31
6	6	3.9	0.796323	4	3	5	5	5	5	4	5	5	5	5	4	4	3	3	4	4	5	4	0	1	1	22	0	5	5	0	0	1	0	31
4	4	2.8	0.290808	3	4	4	3	3	3	4	3	5	5	3	3	3	4	4	5	4	6	2	0	1	0	21	0	5	4	0	0	0	0	31
5	5	3.6	0.796323	4	4	5	3	4	5	5	5	5	5	5	3	4	4	2	3	2	5	2	1	1	0	21	0	7	2	0	0	0	0	31
5	6	3.3	-0.720224	2	3	5	4	5	4	5	4	4	4	4	4	4	3	4	4	2	5	4	1	1	1	21	0	8	6	0	0	1	0	31
4	3	3.1	-0.551719	1	2	3	3	3	5	5	5	5	4	4	2	4	3	4	4	6	5	3	0	0	1	22	0	9	6	0	0	1	0	31
6	6	3.6	1.63885	-99	4	4	3	5	6	5	6	6	2	6	4	5	5	5	5	4	5	3	0	1	0	22	0	9	4	0	0	0	0	31
6	6	3.3	0.459313	4	5	5	2	5	6	5	6	6	6	5	3	4	5	5	5	3	3	2	0	0	0	20	0	10	6	0	0	1	0	31
5	5	2.5	0.796323	4	4	3	1	4	6	5	4	5	2	3	4	5	4	5	5	6	6	3	0	1	0	23	0	10	4	0	0	0	0	31
-99	-99	2.3	-0.88873	2	4	5	4	5	3	4	5	6	4	5	4	5	5	4	5	-99	-99	1	0	1	0	22	1	10	2	0	0	0	0	31
6	6	3.7	0.122302	2	2	5	4	6	6	6	6	6	6	6	3	3	4	5	5	5	4	1	0	1	1	22	0	10	6	0	0	1	0	31
1	1	3.6	2.14437	6	6	6	6	6	6	6	6	6	6	4	4	4	3	3	3	2	1	3	0	1	0	24	0	10	9	0	0	0	1	31
6	6	2.7	-0.720224	1	4	5	3	4	4	5	5	5	3	5	4	4	4	5	4	4	4	3	0	0	1	26	0	10	6	0	0	1	0	31
6	6	3.1	-0.720224	3	2	6	4	5	5	2	6	6	6	6	5	5	4	4	4	1	6	6	0	1	0	28	1	10	8	0	0	1	0	31
4	5	2	-0.383214	2	4	2	2	2	4	4	5	5	5	5	4	4	4	4	4	4	4	5	0	0	1	22	0	10	4	0	0	0	0	31
6	6	2.9	1.30184	3	1	4	1	4	6	6	6	6	6	6	3	4	5	3	3	3	6	3	1	1	0	21	1	10	2	0	0	0	0	31
6	6	3.6	1.80736	4	5	4	3	5	5	6	4	4	4	4	4	4	5	3	4	6	2	5	0	1	0	20	0	10	4	0	0	0	0	31
4	6	2.7	-1.73126	2	5	5	1	4	5	5	5	6	5	6	1	1	1	1	1	6	3	2	1	0	0	21	0	10	2	0	0	0	0	31
6	6	3.5	0.459313	5	6	6	3	6	6	6	3	6	4	5	4	5	3	5	5	6	5	5	0	0	0	20	0	12	4	0	0	0	0	31
6	6	3.2	-0.720224	2	4	5	3	5	5	4	5	5	5	5	5	5	5	4	5	6	5	3	0	0	0	26	0	12	8	0	0	1	0	31
6	6	3.3	0.459313	2	3	6	6	6	6	6	6	6	6	5	4	5	5	5	5	1	6	3	0	1	1	22	0	15	8	0	0	1	0	31
2	2	3.4	-1.22574	1	2	5	4	5	4	5	6	6	5	5	4	5	5	4	4	6	6	1	1	0	1	23	0	15	4	0	0	0	0	31
1	1	2.3	-0.383214	3	3	5	5	5	4	3	4	5	4	2	2	3	4	4	4	6	6	2	1	0	0	31	1	15	8	0	0	1	0	31
5	-99	2.9	-99	-99	-99	5	5	5	6	6	6	5	4	6	4	4	4	4	4	-99	6	-99	0	-99	-99	-99	1	20	2	0	0	0	0	31
1	1	1.9	-1.22574	1	1	4	5	4	2	2	5	5	5	5	3	3	3	4	4	6	6	5	1	0	0	29	1	20	8	0	0	1	0	31
6	6	3	-0.0462031	5	4	6	6	6	6	6	6	6	4	6	5	5	5	5	5	1	6	1	0	0	1	24	0	20	10	0	0	0	1	31
5	6	2.2	-0.551719	2	1	5	5	4	6	6	5	5	5	5	4	4	4	4	4	6	5	5	1	0	0	28	0	20	12	0	0	0	1	31
3	3	1.9	-99	1	1	5	3	5	3	5	3	5	4	4	4	5	3	3	4	6	5	1	0	1	1	22	0	20	4	0	0	0	0	31
5	5	2.6	-0.551719	2	4	2	2	4	2	2	5	5	5	5	5	5	5	5	5	6	6	4	0	0	0	25	0	20	8	0	0	1	0	31
6	6	3.7	-0.214708	4	4	3	3	4	6	4	3	6	6	3	4	4	5	5	5	6	6	1	1	0	1	21	0	20	2	0	0	0	0	31
-99	-99	3.5	1.47034	3	3	5	6	2	-99	-99	1	1	1	1	-99	-99	-99	-99	-99	-99	-99	1	0	1	0	51	0	24	4	0	0	0	0	31
1	1	2.7	-0.88873	3	4	4	2	6	4	4	5	5	5	5	5	5	5	5	5	6	6	2	1	0	0	25	0	25	10	0	0	0	1	31
4	4	3.6	-1.56275	3	2	4	4	5	5	5	5	5	5	5	3	4	4	5	5	4	5	3	1	1	1	21	0	50	2	0	0	0	0	31
-99	-99	2.8	-99	-99	-99	-99	-99	-99	-99	-99	-99	-99	-99	-99	-99	-99	-99	-99	-99	-99	-99	-99	0	-99	-99	18	0	-99	2	0	0	0	0	32
-99	-99	-99	-99	3	6	2	2	6	-99	-99	-99	-99	-99	-99	5	5	5	5	5	-99	-99	-99	1	-99	-99	23	0	-99	6	0	0	1	0	32
-99	-99	2.6	-99	-99	-99	5	5	6	-99	-99	-99	-99	-99	-99	4	5	5	4	5	-99	-99	-99	1	-99	-99	20	0	-99	2	0	0	0	0	32
-99	-99	2.7	0.418135	1	6	6	6	6	-99	-99	-99	-99	-99	-99	1	1	1	1	1	-99	-99	-99	1	-99	-99	28	1	-99	6	0	0	1	0	32
-99	-99	2	-99	-99	-99	5	5	5	-99	-99	-99	-99	-99	-99	4	4	4	4	4	-99	-99	-99	1	-99	-99	22	0	-99	6	0	0	1	0	32
-99	-99	2	-99	-99	-99	-99	-99	-99	-99	-99	-99	-99	-99	-99	-99	-99	-99	-99	-99	-99	-99	-99	1	-99	-99	21	0	-99	2	0	0	0	0	32
6	6	2.7	-0.236014	3	4	4	2	6	5	5	5	5	4	2	4	4	4	3	4	6	4	1	1	0	0	23	0	-99	8	0	0	1	0	32
3	3	1.7	-0.399551	2	2	2	2	1	4	4	5	6	5	5	2	2	2	2	2	4	4	5	0	0	1	26	0	0	14	0	0	0	1	32
4	5	3.6	-0.726625	3	3	3	3	4	5	5	4	4	4	5	4	2	4	4	4	6	5	3	0	0	1	24	0	0	8	0	0	1	0	32
2	2	4	-0.236014	3	1	3	2	5	2	1	5	5	5	5	4	4	4	5	4	1	6	5	0	1	1	19	0	0	4	0	0	0	0	32
1	2	3.8	0.418135	4	5	5	5	6	5	5	1	1	1	1	4	4	4	5	5	6	6	5	0	1	1	34	0	0	6	0	0	1	0	32
4	3	2.1	-0.0724767	4	3	5	4	6	4	5	4	5	5	2	4	4	4	4	4	4	5	3	0	0	0	23	0	0	8	0	0	1	0	32
6	6	3.7	2.38058	6	6	5	6	4	6	4	4	5	3	5	1	2	4	3	4	6	5	1	0	1	1	29	0	0	6	0	0	1	0	32
6	6	3	-0.399551	1	1	6	6	6	3	5	5	6	5	4	1	5	3	5	5	4	6	1	0	1	1	21	0	0	8	0	0	1	0	32
6	6	2.1	-0.726625	3	5	6	5	5	5	4	5	5	6	6	4	3	3	5	5	3	6	3	0	1	1	28	0	0	16	0	0	0	1	32
2	2	2.8	-2.19846	1	2	3	5	3	5	4	2	2	5	2	3	4	4	3	4	5	6	1	0	-99	0	20	0	0	4	0	0	0	0	32
4	-99	3.7	-0.0724767	4	1	2	1	4	3	4	6	6	6	6	1	3	4	5	3	5	6	5	0	1	1	21	0	0	4	0	0	0	0	32
1	1	2.1	-99	2	3	4	3	4	1	2	5	5	5	5	3	3	3	3	4	6	5	5	0	1	1	23	0	0	4	0	0	0	0	32
2	2	2.9	1.39936	4	5	6	6	6	4	4	3	3	5	5	4	3	3	4	4	2	3	2	0	1	1	21	0	0	4	0	0	0	0	32
6	6	2.9	-99	1	1	1	1	1	5	5	6	6	6	5	4	3	4	5	5	3	6	6	0	1	1	25	0	0	2	0	0	0	0	32
4	5	2.5	-0.726625	3	6	5	5	6	6	5	1	5	5	2	4	3	5	3	5	6	6	3	0	0	0	22	1	0	6	0	0	1	0	32
6	6	2.5	-0.726625	3	2	1	2	2	5	5	6	6	6	6	5	5	1	2	4	1	6	1	0	0	0	22	0	0	6	0	0	1	0	32
6	5	2.5	-0.236014	4	4	3	1	4	6	6	4	4	2	2	1	2	2	3	4	5	4	2	0	1	0	21	0	0	6	0	0	1	0	32
6	6	2.7	-0.726625	2	1	5	2	6	6	5	6	6	6	6	4	3	4	5	5	5	6	2	0	0	0	20	0	0	4	0	0	0	0	32
5	5	2.7	-99	1	2	3	2	3	3	2	4	5	5	5	2	2	2	3	4	4	4	3	0	1	0	22	0	0	7	0	0	1	0	32
1	1	2.2	-1.0537	1	2	4	2	4	2	1	4	4	5	4	2	2	4	4	3	6	6	3	0	1	0	22	0	0	8	0	0	1	0	32
6	6	2.6	-2.362	3	5	4	2	4	3	5	4	4	4	1	1	3	3	3	3	6	4	1	0	0	1	27	1	0	4	0	0	0	0	32
5	6	2.7	0.254597	4	3	3	2	2	6	5	6	6	6	5	4	5	3	4	3	6	6	1	0	1	1	22	0	0	4	0	0	0	0	32
6	6	3	-0.399551	4	1	6	6	6	6	6	6	6	6	6	2	2	4	4	4	2	6	1	1	1	1	20	0	0	2	0	0	0	0	32
5	5	1.8	-0.236014	4	5	5	3	5	6	5	2	2	2	4	4	3	4	2	3	6	6	4	1	1	0	20	0	0	6	0	0	1	0	32
6	6	2	0.908746	3	3	6	5	6	5	5	2	6	6	2	4	5	3	4	5	6	4	1	1	0	0	22	0	0	6	0	0	1	0	32
4	6	3.6	0.418135	1	2	4	3	4	4	4	4	4	4	4	2	3	3	4	5	5	4	2	1	0	0	22	0	0	6	0	0	1	0	32
3	4	2.3	0.254597	4	4	4	4	5	5	5	4	5	4	6	4	4	4	4	4	6	5	2	1	0	0	22	0	0	6	0	0	1	0	32
-99	-99	2.8	-99	5	5	-99	-99	-99	-99	-99	4	4	6	5	-99	-99	4	4	5	-99	-99	6	1	1	0	21	0	0	1	0	0	0	0	32
4	4	2.9	0.908746	3	2	4	2	6	5	6	3	3	5	3	3	2	2	5	4	6	6	5	1	0	0	20	0	0	2	0	0	0	0	32
2	2	2.7	-99	2	4	4	5	5	3	3	6	6	6	6	3	3	5	5	4	5	6	2	1	0	1	21	0	0	1	0	0	0	0	32
6	6	2.1	0.418135	4	2	3	2	4	5	5	6	6	6	6	1	4	4	4	5	4	6	-99	1	0	1	23	0	0	10	0	0	0	1	32
1	2	1.8	-0.726625	1	2	6	3	6	2	3	6	6	6	6	2	4	4	4	4	6	6	5	1	0	0	24	0	0	13	0	0	0	1	32
4	5	3.2	0.908746	4	5	5	4	6	5	5	5	6	6	5	5	4	5	3	3	6	5	3	1	0	0	19	0	0	2	0	0	0	0	32
5	5	1.6	-0.726625	2	3	4	2	5	4	4	6	6	6	5	3	4	5	2	4	2	5	2	1	0	1	21	0	0	4	0	0	0	0	32
3	3	2.9	-0.726625	3	2	4	1	5	3	4	6	6	6	6	3	3	5	5	4	6	6	1	1	0	1	21	0	0	4	0	0	0	0	32
5	5	2.8	0.0910604	1	3	4	2	5	3	4	3	4	4	3	4	3	3	3	3	6	6	2	1	1	0	19	0	0	4	0	0	0	0	32
5	6	3.7	0.418135	5	6	5	4	5	6	5	5	5	5	5	2	4	5	4	3	6	5	1	1	1	1	23	0	0	7	0	0	1	0	32
6	6	3.8	0.908746	4	5	5	5	5	5	6	2	2	2	2	2	3	5	5	-99	6	5	1	1	1	0	22	0	0	3	0	0	0	0	32
4	4	3.4	1.72643	5	6	2	3	6	6	6	3	3	4	3	3	4	5	5	4	6	3	1	1	1	0	18	0	0	2	0	0	0	0	32
4	5	2.9	-1.0537	2	3	5	4	5	3	4	6	5	5	5	3	4	4	2	3	6	5	2	1	1	0	18	0	0	2	0	0	0	0	32
5	4	3.3	0.745209	4	5	4	4	3	4	5	5	5	6	6	4	4	5	5	4	5	4	4	1	0	0	20	0	0	2	0	0	0	0	32
5	5	3.7	-0.726625	2	2	3	3	3	6	6	6	6	6	6	1	4	4	4	4	5	5	2	1	1	1	22	0	0	4	0	0	0	0	32
6	6	2.8	0.418135	3	4	4	2	4	6	6	1	4	4	2	3	5	4	4	5	6	6	1	1	0	0	19	0	0	4	0	0	0	0	32
6	6	2.3	1.07228	5	6	6	6	-99	6	6	6	6	6	6	1	3	4	3	3	6	5	6	1	1	0	20	0	0	4	0	0	0	0	32
4	3	-99	-2.03492	1	6	3	3	3	2	3	5	5	6	5	3	4	3	4	4	1	2	5	1	0	1	22	0	0	4	0	0	0	0	32
3	4	2	-0.563088	1	1	3	2	4	2	4	6	6	6	6	1	3	2	2	2	3	5	2	1	0	1	20	0	0	2	0	0	0	0	32
6	6	2.9	0.418135	5	5	3	4	4	6	6	4	6	6	6	3	4	3	4	3	2	6	4	1	1	1	23	0	0	10	0	0	0	1	32
3	3	2.4	0.418135	2	6	4	6	6	2	2	2	5	5	5	3	3	3	3	3	4	6	6	1	0	0	27	0	0	12	0	0	0	1	32
5	5	3.4	0.908746	5	5	5	6	6	5	5	4	5	5	1	3	4	5	4	4	6	6	4	1	1	1	20	0	0	4	0	0	0	0	32
6	6	2.6	-0.726625	2	2	5	4	6	4	5	4	6	5	5	5	5	4	3	4	6	5	1	1	0	0	22	0	0	2	0	0	0	0	32
6	6	3.4	0.908746	4	4	5	4	4	6	6	5	3	4	5	3	3	4	4	4	3	5	1	1	1	0	22	0	0	8	0	0	1	0	32
4	5	3.7	0.0910604	3	3	4	2	6	1	3	5	5	5	5	5	5	5	5	5	6	5	2	1	1	0	25	0	0	2	0	0	0	0	32
3	6	1.8	-2.362	1	1	6	4	4	6	5	5	6	6	4	4	3	5	4	5	6	5	5	1	-99	1	29	0	0	4	0	0	0	0	32
5	5	2.5	2.05351	6	6	6	5	6	4	4	6	6	6	3	3	4	4	4	5	6	6	1	1	0	1	19	0	0	2	0	0	0	0	32
6	6	2.7	-1.54431	3	4	6	5	5	6	6	6	6	6	6	3	4	2	3	2	2	5	1	1	1	0	22	0	0	8	0	0	1	0	32
5	4	2.7	0.581672	-99	-99	5	2	5	3	3	5	5	5	5	3	4	5	5	5	2	5	2	1	1	0	19	0	0	4	0	0	0	0	32
5	6	3.2	0.418135	4	5	-99	-99	-99	4	5	4	5	5	5	4	4	4	4	4	6	6	3	1	1	0	21	0	0	2	0	0	0	0	32
4	4	2.8	-0.236014	1	4	5	4	2	3	4	3	4	4	3	3	3	4	3	4	2	5	2	1	1	0	21	0	0	8	0	0	1	0	32
-99	-99	3.7	-99	-99	-99	4	5	4	-99	-99	4	4	4	4	4	4	5	5	4	-99	-99	1	1	1	0	20	0	0	4	0	0	0	0	32
1	1	2.3	-1.38077	1	2	5	3	3	2	2	2	2	5	2	2	3	3	1	3	4	6	1	1	1	1	21	0	0	6	0	0	1	0	32
3	3	2.5	2.05351	6	6	3	3	5	6	6	1	6	6	6	-99	-99	-99	-99	-99	6	4	4	1	0	0	22	0	0	4	0	0	0	0	32
4	4	2.9	-1.38077	2	1	5	2	3	6	6	5	5	3	2	3	3	5	4	4	6	5	2	1	1	1	22	0	0	4	0	0	0	0	32
4	4	1.6	0.908746	3	4	6	4	5	4	5	5	6	5	5	5	5	5	5	5	6	6	3	1	0	0	19	0	0	4	0	0	0	0	32
6	6	2.5	-0.399551	3	6	4	4	5	6	6	5	5	4	5	2	1	3	4	4	6	5	1	1	0	1	21	0	0	6	0	0	1	0	32
1	1	3.3	-0.726625	3	1	4	3	2	1	5	3	3	4	3	1	5	1	3	2	6	3	1	1	0	1	22	0	0	5	0	0	1	0	32
6	6	2.8	0.418135	3	3	5	3	3	6	6	2	6	2	6	4	4	4	4	4	2	6	2	1	1	1	29	0	0	4	0	0	0	0	32
3	3	2.4	1.23582	5	5	5	5	5	5	5	3	5	5	3	3	3	3	3	3	6	6	2	1	0	0	22	0	0	6	0	0	1	0	32
2	2	3.8	1.07228	4	4	3	3	4	5	5	3	4	3	5	2	2	4	3	4	6	5	1	1	0	0	21	0	0	2	0	0	0	0	32
6	6	3.5	-0.399551	5	5	5	6	2	6	4	5	6	6	5	3	4	5	5	5	2	3	1	1	1	0	22	0	0	6	0	0	1	0	32
2	2	2.3	-1.87138	3	4	3	3	4	3	5	5	6	6	5	3	4	2	3	3	6	6	5	1	1	0	20	0	0	2	0	0	0	0	32
6	6	3.3	0.254597	5	6	3	2	3	6	6	5	5	5	5	1	5	5	5	5	2	3	2	1	1	0	21	0	0	6	0	0	1	0	32
6	6	3	0.0910604	5	5	5	5	5	6	5	5	5	5	6	5	5	5	4	4	5	3	3	1	0	0	19	0	0	2	0	0	0	0	32
3	5	2.7	-99	-99	-99	3	4	2	3	4	5	5	5	5	2	3	3	3	4	6	6	2	1	0	0	18	0	0	1	0	0	0	0	32
6	6	2.8	-99	1	2	1	1	1	1	1	1	6	6	1	5	5	5	5	5	1	6	6	1	1	0	19	0	0	2	0	0	0	0	32
3	4	-99	0.254597	3	3	5	2	5	3	5	2	4	4	5	4	5	3	3	2	6	5	3	1	0	1	34	0	0	6	0	0	1	0	32
3	4	2.8	0.745209	4	6	4	6	5	3	4	5	6	6	4	4	4	5	5	5	6	6	5	1	1	1	32	0	2	4	0	0	0	0	32
6	6	2.3	1.88997	6	6	6	6	6	6	6	4	4	3	3	4	5	5	4	4	6	2	3	1	0	1	23	1	5	4	0	0	0	0	32
4	4	2.5	-2.03492	1	2	3	2	1	1	1	5	5	6	5	2	1	3	4	4	2	6	3	0	1	0	21	0	5	6	0	0	1	0	32
6	6	3.2	1.23582	5	5	5	4	6	5	6	6	6	6	5	4	5	5	4	5	6	4	4	1	0	0	20	0	6	4	0	0	0	0	32
-99	-99	2.7	-0.236014	4	1	6	3	5	-99	-99	-99	-99	-99	-99	4	4	4	4	5	-99	-99	-99	1	1	1	29	0	6	2	0	0	0	0	32
6	6	3.4	1.07228	5	3	5	4	4	6	6	2	5	5	3	3	4	4	3	3	6	5	2	1	0	1	22	0	7	4	0	0	0	0	32
-99	-99	3.4	1.39936	3	3	5	4	5	4	-99	5	6	4	3	3	4	3	3	5	-99	-99	2	0	1	0	18	0	8	2	0	0	0	0	32
3	4	2.6	-0.890162	2	3	3	2	3	3	4	4	5	6	3	4	3	2	4	3	5	6	4	1	0	0	21	0	8	4	0	0	0	0	32
5	5	3.1	0.254597	4	6	4	3	4	5	5	6	6	5	5	2	4	4	5	5	6	6	4	1	0	1	22	0	8	5	0	0	1	0	32
2	2	2.5	-0.236014	3	4	5	5	5	5	5	5	5	5	4	3	3	3	4	4	6	6	1	1	1	1	27	0	8	8	0	0	1	0	32
5	5	2.6	0.418135	4	5	5	5	5	6	5	5	5	5	4	3	5	4	4	5	5	6	4	1	1	0	25	1	8	1	0	0	0	0	32
6	6	3.4	-99	1	3	1	1	4	3	3	6	6	6	6	1	2	1	1	1	1	6	4	0	1	0	24	1	9	1	0	0	0	0	32
5	6	2.7	-2.362	2	2	3	2	5	3	6	6	6	6	5	1	5	3	4	4	6	6	1	1	0	1	23	0	9	4	0	0	0	0	32
6	5	2.2	-0.563088	2	2	6	4	6	5	5	5	5	5	4	4	5	2	5	5	4	4	3	0	-99	-99	28	0	10	14	0	0	0	1	32
5	5	2.9	-0.0724767	4	5	3	3	6	4	5	5	5	5	5	2	4	3	4	4	6	6	3	0	1	0	23	0	10	6	0	0	1	0	32
6	6	2.3	-1.21724	1	1	5	4	5	5	5	4	3	4	2	4	4	3	4	4	4	4	3	1	0	1	23	0	10	8	0	0	1	0	32
6	6	2.8	-0.563088	2	3	5	3	5	6	5	6	5	4	5	4	5	5	3	3	6	6	1	1	1	0	22	0	10	8	0	0	1	0	32
5	5	3.5	0.908746	3	4	6	5	5	6	6	3	4	4	4	3	4	4	3	4	6	5	3	1	1	1	20	0	10	4	0	0	0	0	32
6	6	3.4	0.0910604	3	2	4	1	6	6	6	5	5	4	4	5	3	5	3	5	6	4	5	1	0	0	24	0	10	10	0	0	0	1	32
5	6	3.5	0.254597	3	2	6	6	6	6	6	5	5	4	4	5	5	3	5	5	5	4	1	1	1	0	25	0	10	6	0	0	1	0	32
1	1	1.4	-1.54431	2	3	6	6	5	2	1	4	5	5	4	1	3	4	4	4	6	6	3	1	1	0	32	1	10	6	0	0	1	0	32
5	5	2.7	0.908746	3	5	5	3	4	5	5	5	5	5	5	5	5	5	5	5	6	5	2	1	0	0	26	0	10	2	0	0	0	0	32
-99	6	2.7	0.908746	4	4	4	3	5	6	4	4	5	2	2	4	4	4	4	4	6	6	5	0	1	0	23	0	10	4	0	0	0	0	32
6	6	3.4	1.07228	4	4	4	5	4	6	5	4	5	5	5	4	5	5	4	4	6	2	2	1	1	0	22	0	10	8	0	0	1	0	32
5	6	2.7	-0.726625	3	5	2	1	1	4	4	5	5	5	5	-99	-99	-99	-99	-99	6	5	5	0	0	1	23	0	10	6	0	0	1	0	32
6	6	2.7	-0.236014	4	5	4	5	6	6	5	2	4	4	4	2	4	4	4	5	6	6	2	1	1	1	22	0	10	6	0	0	1	0	32
5	6	3.3	-0.726625	1	2	5	4	5	5	4	6	6	6	6	2	3	4	4	4	6	5	1	1	0	0	23	1	10	2	0	0	0	0	32
3	3	3.6	1.23582	4	3	2	2	2	6	6	6	6	6	6	3	4	3	5	4	5	6	3	1	1	1	19	0	10	2	0	0	0	0	32
3	3	2	0.0910604	3	2	5	3	4	2	4	5	5	5	5	3	3	4	5	5	6	5	4	1	0	0	25	0	10	12	0	0	0	1	32
6	6	3.8	2.54412	6	6	6	6	6	6	6	1	5	5	5	4	4	5	5	5	6	5	1	0	1	0	25	0	10	4	0	0	0	0	32
3	3	2.7	-1.21724	2	3	5	3	4	4	5	4	5	5	5	3	3	2	4	4	4	5	3	0	1	0	-99	0	10	8	0	0	1	0	32
6	6	3	0.418135	4	5	4	4	5	6	5	5	5	5	6	3	4	4	4	5	3	4	2	1	1	0	26	0	10	14	0	0	0	1	32
2	2	2.4	-0.726625	3	4	3	2	4	4	5	5	4	6	4	2	3	3	4	4	5	5	2	0	0	0	22	1	11	6	0	0	1	0	32
6	6	2.7	0.0910604	4	4	4	5	5	6	6	6	6	6	6	3	4	4	3	4	5	6	2	1	1	0	21	0	12	6	0	0	1	0	32
5	5	2.3	0.0910604	2	2	4	5	5	6	6	2	4	3	5	5	5	5	5	5	6	5	1	1	0	0	24	0	12	6	0	0	1	0	32
2	2	3	-0.726625	4	4	5	5	5	5	5	2	2	3	2	5	5	5	5	5	6	3	2	1	1	0	21	0	12	2	0	0	0	0	32
2	2	3.1	-0.0724767	1	2	3	2	4	5	5	2	5	5	5	3	3	4	4	-99	6	6	4	1	0	1	24	0	12	5	0	0	1	0	32
-99	-99	2.4	-99	3	1	2	1	2	-99	-99	-99	-99	-99	-99	4	2	5	5	4	-99	-99	-99	0	0	1	-99	1	12	4	0	0	0	0	32
4	4	3.7	2.25524	6	6	5	4	5	6	6	5	5	6	5	4	5	5	5	5	5	5	2	1	1	0	20	0	13	4	0	0	0	0	32
6	6	3.1	0.581672	4	5	6	6	2	6	6	4	5	5	5	5	4	4	5	5	5	2	1	1	1	1	20	0	14	6	0	0	1	0	32
5	5	3.2	-0.726625	2	3	5	5	4	5	5	5	5	5	5	4	3	4	4	4	6	6	3	1	0	0	29	0	14	4	0	0	0	0	32
1	1	2.8	-0.726625	2	5	4	4	5	1	1	5	6	-99	2	1	1	3	3	3	6	6	5	1	0	0	29	1	14	6	0	0	1	0	32
5	5	2.4	-1.54431	1	1	4	1	6	6	4	6	6	6	5	1	3	4	2	3	2	6	2	1	1	0	22	0	14	8	0	0	1	0	32
1	1	2.4	-0.399551	3	4	5	3	6	5	5	2	2	2	1	3	3	5	4	5	4	4	1	0	0	1	24	0	14	10	0	0	0	1	32
6	6	3.8	2.38058	6	6	6	6	6	6	6	4	5	5	5	4	4	5	2	4	4	1	1	0	1	0	29	0	15	5	0	0	1	0	32
6	6	2.7	-1.21724	6	5	6	6	6	6	5	2	3	3	5	4	5	5	5	5	6	2	2	0	1	0	18	0	15	8	0	0	1	0	32
4	4	2.5	-99	3	4	6	6	6	5	3	1	6	4	4	5	4	3	3	5	6	6	6	0	1	1	22	0	15	6	0	0	1	0	32
3	3	2.3	-0.236014	1	1	5	2	5	6	6	6	6	6	4	2	2	4	4	5	6	4	1	1	1	0	28	0	15	6	0	0	1	0	32
1	1	3.2	0.0910604	2	2	6	4	5	3	3	2	2	2	2	3	2	2	4	4	6	5	2	1	1	0	28	0	15	12	0	0	0	1	32
5	5	2.5	0.0910604	4	4	5	2	3	6	5	5	5	5	3	4	4	5	4	5	4	6	2	1	0	0	23	0	15	10	0	0	0	1	32
6	6	3.3	0.581672	4	4	4	4	3	6	4	5	5	5	5	3	4	4	4	4	5	6	3	1	1	0	22	0	15	8	0	0	1	0	32
6	6	3.1	0.908746	3	5	6	5	6	6	6	5	5	5	5	4	4	4	4	4	5	3	1	1	1	1	24	0	15	9	0	0	0	1	32
4	4	2.1	-0.399551	2	3	5	3	5	4	5	4	3	3	2	3	4	2	4	4	3	6	1	1	0	0	23	1	15	6	0	0	1	0	32
5	6	3.6	1.39936	4	3	4	2	4	5	5	6	6	6	6	4	5	4	4	4	3	5	3	0	1	1	18	0	15	2	0	0	0	0	32
3	3	3.4	-99	1	2	3	2	4	2	3	5	6	5	5	2	2	5	3	2	6	6	5	0	1	1	20	0	15	2	0	0	0	0	32
2	2	3.8	0.745209	4	5	1	1	4	5	4	6	4	4	4	1	4	4	4	4	6	6	4	0	1	1	21	0	15	4	0	0	0	0	32
2	2	3.5	-99	4	1	5	5	5	2	5	1	1	3	1	3	4	2	3	4	6	6	4	1	1	1	27	0	15	6	0	0	1	0	32
6	6	3	1.39936	4	4	4	6	6	6	6	2	5	5	4	4	3	5	4	4	4	4	2	1	0	1	22	0	15	6	0	0	1	0	32
6	6	2.3	-0.726625	4	3	4	5	3	6	6	6	6	6	6	2	2	2	5	5	1	5	6	0	1	1	23	0	15	8	0	0	1	0	32
4	6	3.8	1.72643	4	4	4	5	4	6	6	6	6	6	6	5	5	5	5	5	1	6	1	0	0	1	24	0	16	13	0	0	0	1	32
1	1	2.7	-99	2	1	2	3	4	6	6	4	4	4	6	4	3	5	5	4	6	6	3	1	0	1	21	0	16	2	0	0	0	0	32
1	1	2.5	-0.726625	2	1	5	3	4	3	5	3	4	5	4	3	4	4	5	4	5	6	1	1	1	0	28	0	16	12	0	0	0	1	32
4	3	3.8	0.581672	4	4	6	5	5	6	6	6	6	6	6	5	5	5	5	5	6	6	3	0	1	0	21	0	16	7	0	0	1	0	32
6	6	2.4	0.254597	3	3	-99	-99	-99	6	5	5	4	3	4	4	5	4	4	4	5	2	1	1	1	0	24	0	16	10	0	0	0	1	32
5	4	3.4	-0.0724767	3	3	3	3	4	5	5	6	6	4	4	4	4	4	4	4	6	6	4	0	1	1	24	0	16	9	0	0	0	1	32
1	1	2.8	-0.726625	1	2	5	3	4	5	5	3	5	5	3	3	3	4	4	5	4	6	5	1	0	0	32	0	16	18	0	0	0	1	32
4	4	3.1	0.745209	4	5	5	3	4	5	5	4	5	6	4	3	4	5	3	4	6	3	1	1	0	0	20	0	18	6	0	0	1	0	32
1	1	3.9	0.745209	3	3	5	5	5	6	5	3	4	4	3	4	5	3	4	3	6	4	2	1	1	0	19	0	18	4	0	0	0	0	32
6	6	2.7	0.0910604	4	5	5	4	5	6	6	6	6	6	5	3	5	5	3	5	6	5	4	0	0	0	21	0	18	4	0	0	0	0	32
6	6	3.3	-0.726625	3	2	3	1	4	5	6	6	6	6	6	4	3	4	5	5	3	6	2	1	0	1	26	0	18	12	0	0	0	1	32
4	4	3	-1.70785	1	2	3	2	5	4	4	5	5	5	5	2	3	3	2	2	6	6	2	1	0	1	20	0	19	2	0	0	0	0	32
6	6	3.9	1.23582	5	5	6	5	5	6	6	6	6	6	5	4	3	4	5	5	5	3	2	1	1	0	22	0	19	2	0	0	0	0	32
3	6	3.3	-0.236014	2	3	5	3	5	6	6	4	4	5	4	4	5	5	5	5	5	5	5	0	0	0	23	0	19	7	0	0	1	0	32
6	6	2.7	0.908746	3	3	5	6	5	5	6	6	6	6	6	4	4	4	3	4	4	6	5	1	1	0	20	0	19	2	0	0	0	0	32
5	5	3.7	-0.236014	4	6	4	5	6	6	5	5	6	6	6	2	4	3	3	4	6	6	4	0	0	0	34	1	20	16	0	0	0	1	32
5	5	-99	0.908746	5	2	3	2	4	4	5	4	4	4	5	2	1	5	3	4	2	6	5	1	1	1	-99	0	20	1	0	0	0	0	32
5	6	3.8	1.39936	4	4	5	4	6	5	5	5	6	5	5	3	5	5	4	5	1	4	4	1	1	0	23	0	20	1	0	0	0	0	32
4	4	1.7	-0.563088	2	3	5	6	6	5	5	6	6	6	2	1	2	2	5	5	6	2	3	0	1	0	27	0	20	10	0	0	0	1	32
2	3	4	-0.236014	3	4	3	1	3	2	4	4	5	5	3	2	3	4	3	3	6	4	3	0	1	1	24	0	20	10	0	0	0	1	32
4	4	3	-0.236014	3	4	5	5	5	5	4	3	4	4	3	3	3	3	3	4	5	5	3	0	1	1	22	0	20	6	0	0	1	0	32
3	3	-88	-1.87138	1	1	5	5	5	1	1	1	3	3	3	5	5	5	5	5	-99	6	1	1	0	0	45	1	20	8	0	0	1	0	32
1	1	2.6	0.254597	1	2	3	2	5	1	1	1	5	4	2	4	3	2	4	5	6	6	1	1	1	1	28	0	20	15	0	0	0	1	32
1	1	2.9	-0.0724767	4	5	6	4	3	5	6	4	4	4	4	5	5	5	5	5	3	3	1	1	1	1	26	0	20	15	0	0	0	1	32
5	6	3.7	2.25524	5	5	5	5	5	6	6	6	6	6	6	4	5	4	5	5	6	4	4	1	1	0	26	1	20	2	0	0	0	0	32
5	5	2.4	0.418135	3	3	5	2	4	6	6	1	5	5	5	3	3	4	2	3	2	5	4	1	0	0	24	0	20	12	0	0	0	1	32
2	6	2.3	-0.726625	3	2	3	3	3	3	3	4	4	4	4	4	3	2	2	3	-99	6	6	1	0	1	28	0	20	8	0	0	1	0	32
6	6	3.2	-0.399551	2	4	5	5	5	6	6	5	5	4	6	3	4	5	5	5	6	5	2	1	1	1	25	0	20	7	0	0	1	0	32
6	6	1.9	-1.70785	3	3	4	2	5	5	5	2	6	6	6	3	4	5	4	3	1	5	2	1	1	1	20	0	20	6	0	0	1	0	32
1	1	2.2	-1.21724	2	1	5	5	5	1	1	1	1	5	5	2	3	4	4	3	6	6	1	1	0	0	23	0	20	8	0	0	1	0	32
3	3	3.3	-0.726625	3	1	4	3	4	3	4	4	5	5	4	4	3	4	5	5	5	4	5	0	0	1	39	1	20	5	0	0	1	0	32
3	3	1.9	-0.399551	1	2	5	2	1	2	4	3	6	5	2	4	4	3	5	5	6	6	4	1	1	0	19	0	20	6	0	0	1	0	32
1	1	2.8	1.07228	5	6	5	1	5	6	6	1	1	1	1	2	4	4	4	4	1	6	6	1	1	0	27	0	20	14	0	0	0	1	32
6	6	3.4	0.254597	3	5	3	3	5	4	3	6	6	6	6	3	3	5	5	5	1	3	4	1	1	1	26	0	20	7	0	0	1	0	32
4	5	2.6	-0.236014	4	3	4	3	4	3	4	2	2	4	-99	3	4	4	4	4	5	4	2	1	1	1	29	0	20	4	0	0	0	0	32
6	6	2.9	-0.563088	3	1	5	6	6	6	4	4	6	5	2	4	3	3	4	5	6	5	1	0	1	1	21	0	20	7	0	0	1	0	32
6	6	3.9	0.254597	1	2	4	2	2	5	4	1	3	4	4	4	3	4	4	4	2	5	1	1	1	1	21	0	20	4	0	0	0	0	32
5	5	1.4	-0.563088	2	5	4	5	4	5	5	5	6	6	6	3	3	3	2	4	5	5	5	1	0	0	28	0	20	18	0	0	0	1	32
5	6	2.7	1.39936	4	3	5	5	5	5	5	4	5	4	4	4	4	5	4	5	1	5	4	0	0	0	28	1	20	4	0	0	0	0	32
6	6	2	-1.38077	2	1	2	2	2	6	6	1	1	1	1	4	4	4	4	4	6	6	1	0	0	0	23	0	20	6	0	0	1	0	32
1	1	2.3	-1.21724	2	2	6	5	5	2	3	2	2	2	2	4	4	5	5	5	6	6	5	1	0	0	25	0	20	14	0	0	0	1	32
5	5	2.5	1.23582	4	5	5	3	6	6	6	1	1	1	1	2	2	3	2	2	5	4	1	1	1	1	21	0	20	6	0	0	1	0	32
2	3	2.3	0.418135	2	6	6	6	5	6	6	3	3	3	3	4	5	5	4	5	6	6	6	1	0	0	41	0	20	8	0	0	1	0	32
1	1	3.4	-0.399551	2	2	4	3	3	2	3	1	1	1	1	2	2	4	3	4	6	6	3	1	0	0	24	0	20	10	0	0	0	1	32
5	2	3	0.254597	4	6	5	5	5	3	4	3	3	4	2	3	3	2	4	2	2	3	2	1	1	0	23	0	20	4	0	0	0	0	32
1	1	3.3	0.418135	5	5	6	6	6	6	6	2	2	2	2	4	5	5	5	5	3	6	6	1	0	1	25	0	20	11	0	0	0	1	32
6	6	3.6	0.581672	3	4	2	2	5	4	4	4	6	6	6	4	4	3	3	4	5	6	2	1	0	0	30	0	20	17	0	0	0	1	32
2	2	2.9	-0.726625	3	3	5	6	6	1	1	2	6	6	6	5	4	3	4	5	6	6	2	1	1	1	21	0	20	5	0	0	1	0	32
2	2	1.9	-0.236014	4	6	5	2	6	5	5	4	4	5	5	4	5	5	5	5	6	4	2	1	1	0	35	0	20	19	0	0	0	1	32
4	6	3.3	-0.726625	2	3	3	1	4	4	4	4	4	4	4	2	4	3	3	3	3	4	3	0	1	1	22	0	22	3	0	0	0	0	32
4	4	3.3	-99	1	6	3	4	5	4	2	1	1	1	1	3	3	3	3	3	6	4	1	1	1	0	33	0	23	1	0	0	0	0	32
5	4	3.2	-1.21724	1	5	4	5	3	3	1	2	4	4	4	5	4	3	4	4	6	6	5	1	1	0	25	1	23	10	0	0	0	1	32
2	3	1.6	0.254597	2	4	3	3	3	3	3	4	4	3	3	3	3	5	3	4	6	5	4	1	0	0	31	0	24	9	0	0	0	1	32
4	5	3.2	-0.726625	1	1	4	2	4	2	4	6	6	6	3	4	4	4	3	3	4	6	3	1	1	1	39	1	25	19	0	0	0	1	32
6	6	2	0.0910604	1	6	6	4	6	6	6	1	1	-99	1	5	4	4	4	5	6	4	1	1	0	1	26	0	30	12	0	0	0	1	32
1	1	1.8	-0.0724767	2	5	6	5	6	3	4	3	4	5	5	3	4	5	4	5	6	5	5	1	1	0	29	0	38	19	0	0	0	1	32
5	6	3.6	0.185537	2	5	3	6	6	4	5	6	6	6	6	2	2	5	5	5	6	6	3	0	1	0	26	0	-99	12	0	0	0	1	33
6	6	3.9	1.63897	5	4	5	4	5	5	6	4	6	4	6	4	5	4	4	4	1	4	2	0	1	0	20	0	0	2	0	0	0	0	33
4	4	3.1	-1.42932	2	3	5	5	6	6	6	4	4	3	4	5	5	5	5	5	6	5	2	0	1	0	26	0	0	2	0	0	0	0	33
6	6	3.6	-0.944865	2	3	4	5	6	5	5	-99	5	5	5	2	1	2	5	5	1	5	-99	0	1	0	19	0	0	4	0	0	0	0	33
-99	-99	2.8	0.508509	-99	3	6	5	5	3	3	6	6	6	6	4	4	5	5	5	6	4	4	0	0	0	55	0	0	3	0	0	0	0	33
6	6	3.6	0.831481	5	6	5	5	5	4	4	5	5	5	5	3	3	3	3	3	3	6	4	0	1	0	20	0	0	3	0	0	0	0	33
2	3	2.7	-1.59081	1	1	2	2	2	6	6	6	6	6	6	3	3	4	4	3	1	6	3	0	1	1	21	0	0	6	0	0	1	0	33
5	6	3.9	0.0240566	4	4	4	4	4	5	5	2	4	3	2	5	5	5	5	5	6	5	2	0	0	0	33	1	0	5	0	0	1	0	33
6	6	3.8	0.347023	5	6	6	6	6	4	5	6	6	6	6	4	5	4	3	5	6	5	3	1	0	1	18	0	0	2	0	0	0	0	33
1	6	2.6	-99	2	5	4	4	4	1	1	2	2	2	2	3	3	3	3	3	6	1	2	1	1	0	26	0	0	12	0	0	0	1	33
4	4	2.6	-1.91378	1	1	4	5	3	2	6	4	5	5	5	3	5	3	3	5	6	4	4	1	1	0	19	0	0	4	0	0	0	0	33
4	4	3.6	1.8004	5	5	3	4	5	6	6	4	5	5	4	1	4	3	3	2	6	3	2	1	1	0	23	0	0	6	0	0	1	0	33
6	6	3.8	0.347023	5	2	6	6	6	5	6	6	6	6	6	3	4	4	2	4	5	4	1	1	1	0	21	0	0	4	0	0	0	0	33
2	2	2.8	-0.783379	1	1	3	3	2	2	4	6	5	6	4	2	1	1	3	3	4	6	4	1	1	0	25	0	0	14	0	0	0	1	33
6	6	3.8	1.96188	-99	-99	6	6	6	6	6	6	6	6	5	5	5	5	5	5	5	1	2	1	0	0	19	0	0	4	0	0	0	0	33
5	5	2.1	-1.26784	1	1	5	2	6	4	6	2	3	4	3	4	5	2	3	4	6	6	1	1	1	0	25	0	0	14	0	0	0	1	33
5	6	2.9	-0.137435	4	3	2	2	2	5	4	5	5	5	5	2	1	1	4	4	2	3	5	1	1	1	21	0	0	3	0	0	0	0	33
5	5	2.9	-99	5	3	4	3	6	4	5	4	4	3	3	2	3	4	3	3	6	6	3	1	0	1	20	0	0	1	0	0	0	0	33
2	2	3.7	-0.783379	4	4	4	4	5	3	6	2	3	4	2	3	5	5	4	3	6	5	4	1	0	0	19	0	0	2	0	0	0	0	33
5	6	4	-0.944865	3	6	5	5	6	5	4	4	5	5	4	5	5	5	5	5	6	6	3	0	1	0	21	0	3	2	0	0	0	0	33
6	6	3.6	0.185537	2	2	5	3	5	4	4	6	6	6	6	5	5	5	5	5	4	6	2	0	1	0	20	0	5	4	0	0	0	0	33
5	6	4	-0.783379	2	2	4	6	6	5	5	5	5	5	5	5	4	5	3	4	2	5	5	1	0	0	23	0	6	4	0	0	0	0	33
6	6	3	-0.460407	3	4	4	5	6	4	5	1	1	1	1	3	4	5	5	4	6	6	1	1	1	0	23	0	8	10	0	0	0	1	33
2	2	3.9	-99	5	2	4	4	4	4	6	1	4	5	5	3	4	3	2	4	6	6	3	1	1	1	28	1	10	3	0	0	0	0	33
6	6	2.8	-0.460407	2	3	5	5	5	5	6	5	5	5	5	3	3	3	3	3	6	6	2	1	0	1	27	0	10	13	0	0	0	1	33
6	6	4	2.44634	6	5	6	3	6	4	6	3	4	5	5	3	3	4	5	4	2	4	1	1	1	0	21	0	10	6	0	0	1	0	33
1	1	3.6	-0.298921	3	3	4	5	5	5	5	6	6	6	6	3	3	3	3	3	4	5	-99	0	1	0	20	0	10	4	0	0	0	0	33
6	6	3.8	0.185537	4	5	5	6	6	6	5	6	6	6	6	5	5	5	5	5	6	6	3	0	0	0	25	0	10	6	0	0	1	0	33
3	2	3.5	-0.621893	2	3	4	2	6	3	4	1	6	6	6	3	2	5	5	5	6	6	1	0	0	1	25	0	10	8	0	0	1	0	33
6	6	2.2	-0.944865	1	6	6	5	6	6	6	5	5	6	5	3	5	5	4	5	2	5	4	1	0	1	26	0	10	12	0	0	0	1	33
5	-99	2.7	0.992967	2	5	5	5	5	6	6	6	6	4	6	5	5	5	5	5	6	2	5	1	0	1	38	1	10	12	0	0	0	1	33
6	6	2.8	-99	2	6	4	6	-99	6	6	4	5	4	3	4	5	4	3	3	6	5	5	1	-99	-99	21	0	10	8	0	0	1	0	33
5	5	2.1	-0.460407	4	4	5	4	5	5	6	5	5	5	5	3	4	5	3	4	3	4	2	1	1	0	21	0	10	4	0	0	0	0	33
-99	-99	3.7	0.347023	-99	-99	-99	-99	-99	5	5	5	5	5	5	4	4	5	5	5	6	3	5	0	1	0	28	0	10	1	0	0	0	0	33
6	6	3.7	-99	3	2	-99	-99	-99	6	6	-99	6	-99	6	5	5	5	5	5	6	6	-99	0	1	1	30	0	10	2	0	0	0	0	33
6	6	2.9	1.31594	4	6	6	6	3	6	6	5	5	5	3	5	5	5	4	3	1	5	1	0	1	0	22	0	11	8	0	0	1	0	33
4	4	2.5	0.0240566	3	2	3	5	4	3	5	5	5	5	4	2	3	2	4	4	6	5	3	1	0	1	23	0	11	4	0	0	0	0	33
2	2	2.3	-0.783379	2	4	2	4	5	1	3	2	3	3	2	2	1	3	3	4	4	5	5	1	0	0	32	0	12	6	0	0	1	0	33
6	6	4	0.347023	4	4	5	5	6	4	4	6	6	4	3	3	4	5	5	5	5	5	2	0	1	0	27	0	12	2	0	0	0	0	33
4	5	2.4	-0.298921	2	3	4	2	3	3	5	4	5	4	5	5	3	4	4	4	6	4	2	0	1	0	23	0	13	2	0	0	0	0	33
6	6	2.7	0.831481	2	5	5	4	5	5	6	6	6	4	6	3	4	5	4	5	-99	4	1	1	1	1	22	0	15	4	0	0	0	0	33
5	5	3	0.669995	5	4	3	4	4	5	4	4	6	4	5	3	3	5	5	5	5	6	1	1	1	0	21	0	15	6	0	0	1	0	33
3	3	2.6	-1.75229	1	1	4	2	4	4	4	5	6	6	5	3	5	5	4	3	6	6	3	0	0	0	22	0	15	6	0	0	1	0	33
6	6	3.7	0.185537	3	3	6	4	5	5	5	5	5	5	5	5	5	5	4	5	6	5	5	0	1	1	23	1	15	7	0	0	1	0	33
6	6	4	-1.10635	2	5	6	4	6	6	5	6	6	6	6	5	5	5	5	5	6	5	1	0	1	1	21	0	15	4	0	0	0	0	33
6	6	3.4	0.831481	4	4	5	5	5	6	4	1	1	1	1	3	4	5	5	5	6	5	1	1	0	0	25	0	20	6	0	0	1	0	33
6	6	3.3	1.15445	4	5	4	2	1	3	4	5	6	6	4	4	4	5	4	3	6	5	4	0	0	1	22	0	20	5	0	0	1	0	33
6	6	3.2	0.0240566	3	3	4	4	4	6	6	5	6	5	5	4	4	4	2	4	5	5	2	1	1	0	22	0	20	8	0	0	1	0	33
6	6	2.5	-1.10635	4	2	4	4	5	6	5	4	6	4	3	5	5	5	5	5	6	6	3	1	0	1	21	0	20	6	0	0	1	0	33
6	6	2	0.347023	3	2	6	5	5	5	5	6	6	6	6	5	5	5	5	5	6	6	6	1	0	1	25	1	25	2	0	0	0	0	33
3	3	1.9	-99	1	3	4	5	2	1	4	1	6	4	4	3	5	3	4	5	1	6	6	0	1	0	24	0	28	5	0	0	1	0	33
-99	-99	3.7	0.508509	5	1	5	6	6	1	4	3	3	5	5	4	4	4	4	4	-99	-99	5	1	0	1	29	0	40	2	0	0	0	0	33
2	3	3.2	0.831481	4	5	5	4	5	6	6	4	4	4	4	3	4	4	4	4	3	4	2	1	1	0	29	1	40	1	0	0	0	0	33
-99	-99	3.3	-99	-99	-99	-99	-99	-99	-99	-99	-99	-99	-99	-99	-99	-99	-99	-99	-99	-99	-99	-99	0	-99	-99	22	0	-99	6	0	1	1	0	34
-99	-99	3	-99	-99	-99	-99	-99	-99	-99	-99	-99	-99	-99	-99	-99	-99	-99	-99	-99	-99	-99	-99	0	-99	-99	18	0	-99	2	0	1	0	0	34
-99	-99	3.1	-99	-99	-99	-99	-99	-99	-99	-99	-99	-99	-99	-99	-99	-99	-99	-99	-99	-99	-99	-99	0	-99	-99	20	0	-99	2	0	1	0	0	34
-99	-99	3	-99	-99	-99	-99	-99	-99	-99	-99	-99	-99	-99	-99	-99	-99	-99	-99	-99	-99	-99	-99	0	-99	-99	21	0	-99	2	0	1	0	0	34
-99	-99	3.9	-99	-99	-99	-99	-99	-99	-99	-99	-99	-99	-99	-99	-99	-99	-99	-99	-99	-99	-99	-99	0	-99	-99	25	0	-99	5	0	1	1	0	34
-99	-99	3.5	-99	-99	-99	-99	-99	-99	-99	-99	-99	-99	-99	-99	-99	-99	-99	-99	-99	-99	-99	-99	0	-99	-99	20	0	-99	4	0	1	0	0	34
2	5	3.3	1.02353	5	5	5	6	6	5	5	5	5	4	5	4	5	4	5	4	3	4	3	0	1	0	23	0	0	2	0	1	0	0	34
5	5	4	0.795634	4	5	5	4	5	5	5	5	5	4	4	4	4	3	5	3	4	4	4	0	1	0	-99	0	0	4	0	1	0	0	34
5	6	3.4	-1.71121	2	2	5	3	5	5	5	6	6	6	6	-99	-99	-99	-99	-99	2	5	5	0	1	1	18	0	0	2	0	1	0	0	34
3	4	3.3	-0.115947	5	4	5	5	6	4	4	5	5	4	3	5	5	5	5	5	4	3	3	0	1	0	20	0	0	2	0	1	0	0	34
1	1	2.3	-0.115947	3	3	2	5	1	3	5	1	1	1	1	3	5	5	5	5	6	5	1	0	1	0	-99	0	0	6	0	1	1	0	34
4	4	3.4	-1.02753	3	5	5	6	5	3	4	2	3	2	3	4	4	5	5	4	6	6	2	0	1	0	19	0	0	2	0	1	0	0	34
6	6	2.9	-99	4	6	6	6	6	5	5	6	6	3	6	4	5	5	5	5	6	2	6	0	1	1	18	0	0	2	0	1	0	0	34
5	4	4	1.25142	5	4	3	3	4	6	6	6	6	5	5	4	5	5	5	4	1	5	2	0	0	1	20	0	0	2	0	1	0	0	34
6	6	3.1	-99	-99	-99	5	4	6	6	6	6	5	5	5	5	4	3	4	3	5	4	1	0	1	0	19	0	0	2	0	1	0	0	34
6	6	3	-0.115947	4	6	6	6	5	4	5	5	4	5	5	4	5	5	5	4	6	5	3	0	0	0	22	0	0	4	0	1	0	0	34
6	6	3	-1.48332	2	2	6	6	5	6	5	4	4	5	5	3	4	3	4	4	6	4	1	0	0	0	22	0	0	6	0	1	1	0	34
2	2	2	-2.167	3	4	2	2	4	1	4	4	4	4	4	1	4	3	4	3	2	6	4	0	1	1	23	0	0	10	0	1	0	1	34
4	5	2.4	1.02353	4	4	5	4	3	5	5	2	2	2	-99	4	4	4	4	4	2	5	4	0	0	1	25	-99	0	13	0	1	0	1	34
5	5	3.8	0.567739	4	3	5	4	4	5	5	2	4	3	2	4	5	5	4	4	6	2	3	0	1	0	20	0	0	4	0	1	0	0	34
3	4	3.5	-0.115947	2	2	3	5	1	5	6	4	6	4	4	4	4	3	2	5	5	5	3	0	1	0	20	0	0	2	0	1	0	0	34
4	5	3.4	-0.115947	4	4	5	4	4	5	5	4	4	4	4	2	2	4	5	4	4	4	4	0	1	0	19	0	0	2	0	1	0	0	34
2	2	3.6	0.111949	2	3	4	3	4	2	4	3	3	3	3	5	5	5	5	5	5	3	4	0	0	1	21	0	0	4	0	1	0	0	34
6	6	3.7	1.25142	6	6	6	6	6	6	6	2	2	2	2	5	5	5	5	5	4	4	2	1	1	0	20	0	0	2	0	1	0	0	34
6	6	3.4	0.339844	4	5	5	6	6	6	6	4	5	5	5	5	5	5	5	5	5	4	4	1	1	0	24	0	0	8	0	1	1	0	34
6	-99	3.6	-0.343842	4	6	5	5	6	6	6	5	5	5	5	5	5	5	5	5	6	4	5	1	1	0	19	0	0	2	0	1	0	0	34
6	6	3.6	-0.115947	1	2	6	6	3	6	6	2	4	2	2	4	4	4	5	4	1	6	2	1	1	0	22	0	0	8	0	1	1	0	34
6	6	4	0.795634	5	4	5	6	5	6	6	3	3	1	2	5	5	5	5	5	3	5	3	1	1	0	21	0	0	6	0	1	1	0	34
4	4	3.1	-0.343842	2	2	4	3	3	4	5	5	5	2	3	3	4	3	3	3	4	6	5	1	1	0	22	0	0	2	0	1	0	0	34
6	6	3.8	1.25142	6	3	5	6	6	6	6	3	5	2	5	5	5	5	5	5	4	5	3	1	1	0	21	0	0	4	0	1	0	0	34
5	5	3	0.111949	4	5	3	3	5	5	5	3	5	4	4	3	4	3	3	4	6	4	2	1	0	0	22	0	0	4	0	1	0	0	34
6	6	3.7	1.02353	4	4	5	5	4	5	5	5	5	4	4	4	4	4	5	4	6	3	2	0	0	0	22	0	3	6	0	1	1	0	34
6	5	2.4	-0.799632	3	3	4	4	6	5	5	4	5	3	4	3	5	5	5	4	5	5	3	1	1	0	28	0	5	10	0	1	0	1	34
4	-99	4	1.25142	5	6	4	3	6	3	3	4	6	5	5	3	4	4	3	4	6	6	5	0	0	0	21	0	5	2	0	1	0	0	34
6	6	3	-99	2	3	6	6	6	6	6	3	4	4	3	2	3	4	4	4	6	3	3	0	1	0	21	0	6	2	0	1	0	0	34
6	6	3.2	-99	1	2	2	2	5	6	6	6	6	6	6	4	2	4	5	5	6	-99	1	0	1	0	20	0	6	2	0	1	0	0	34
6	6	3.9	-0.343842	3	4	5	5	6	6	6	4	6	4	6	4	4	4	1	4	5	2	4	0	0	1	19	0	8	2	0	1	0	0	34
6	6	3.1	-99	-99	-99	5	5	4	6	6	4	4	4	5	4	5	5	5	5	5	5	1	0	0	0	20	0	8	2	0	1	0	0	34
6	6	3.2	0.795634	6	6	5	2	3	6	6	3	4	3	3	5	4	2	4	2	6	4	4	0	1	0	30	1	9	6	0	1	1	0	34
4	5	2.8	-99	-99	-99	5	4	5	4	4	4	5	4	3	3	3	3	2	3	2	3	3	0	0	0	-99	0	10	2	0	1	0	0	34
4	5	3.1	0.339844	3	5	3	6	5	5	6	-99	6	6	-99	3	3	2	5	2	5	2	-99	0	0	0	23	0	10	8	0	1	1	0	34
5	6	3	1.25142	3	5	4	3	5	5	6	2	3	2	3	5	5	5	4	5	6	5	4	0	0	0	23	1	10	2	0	1	0	0	34
6	6	4	1.25142	5	6	6	6	6	6	6	4	4	3	3	5	5	5	5	5	3	4	1	0	1	1	23	0	10	8	0	1	1	0	34
6	6	3.1	-0.343842	2	5	5	4	6	6	6	4	4	4	4	4	5	3	3	5	1	3	-99	0	1	0	22	0	10	4	0	1	0	0	34
6	6	2	0.567739	5	5	3	4	4	5	5	3	5	5	3	5	5	5	5	3	5	5	5	0	1	0	27	1	10	6	0	1	1	0	34
6	6	3.7	-99	3	4	5	5	5	5	5	2	2	2	2	5	5	5	5	5	6	5	2	0	1	1	21	0	10	6	0	1	1	0	34
6	6	3.6	1.02353	4	4	5	5	6	6	6	2	6	2	5	5	5	4	4	4	6	1	1	1	1	1	-99	0	10	8	0	1	1	0	34
4	6	2.9	0.111949	2	4	4	4	4	4	4	5	6	5	5	3	4	4	5	4	6	3	3	0	1	0	20	0	10	6	0	1	1	0	34
6	6	3.3	0.567739	3	2	5	4	4	6	6	6	6	4	6	4	4	4	4	4	5	5	6	0	0	0	22	0	10	6	0	1	1	0	34
5	5	3.7	1.02353	5	6	4	3	6	6	6	5	5	5	5	5	5	5	5	5	5	4	4	0	1	1	24	0	10	5	0	1	1	0	34
4	5	2.9	-0.115947	2	5	4	3	4	5	4	4	3	3	1	4	3	2	2	4	5	3	1	0	1	1	23	0	10	6	0	1	1	0	34
2	2	3.5	-99	2	5	5	4	4	5	5	2	5	5	5	2	2	3	4	3	6	2	2	0	1	0	23	0	10	2	0	1	0	0	34
6	6	4	0.795634	6	5	6	6	6	6	6	1	2	2	1	5	5	5	5	5	3	6	6	0	0	1	19	0	11	4	0	1	0	0	34
4	4	2.9	-1.02753	3	3	5	2	4	3	3	3	4	3	3	4	4	3	3	5	4	5	5	0	1	1	19	0	11	2	0	1	0	0	34
6	6	3.3	-1.02753	2	5	3	4	6	6	6	6	6	6	3	5	5	5	5	5	5	6	2	0	0	-99	21	0	12	4	0	1	0	0	34
2	2	3.5	-3.30648	1	1	5	1	6	1	1	1	1	1	1	4	5	5	5	5	6	6	5	0	1	1	22	0	12	2	0	1	0	0	34
4	5	3.3	-99	4	5	5	4	5	5	6	2	5	5	3	4	5	4	4	4	6	5	3	0	0	0	21	0	15	2	0	1	0	0	34
6	6	1.8	-1.02753	5	5	6	6	6	6	6	6	6	6	6	4	5	4	5	5	1	1	1	0	1	0	32	0	15	14	0	1	0	1	34
6	6	3	-0.799632	2	3	4	3	4	5	5	5	5	2	3	3	4	2	3	3	6	3	2	0	1	0	21	0	15	8	0	1	1	0	34
6	6	2.9	-1.71121	1	2	3	3	3	4	4	5	5	4	4	5	5	5	5	5	5	6	4	0	0	1	22	0	15	4	0	1	0	0	34
2	1	3.2	-1.02753	2	2	4	1	4	2	3	5	4	4	-99	4	5	4	5	4	2	5	2	0	1	0	22	0	16	6	0	1	1	0	34
5	5	3.3	-99	2	2	5	5	5	3	5	3	4	4	3	4	3	3	3	3	3	4	2	0	0	0	20	0	16	2	0	1	0	0	34
4	5	2.1	0.111949	2	2	4	5	5	4	4	2	3	1	2	4	4	4	5	5	6	5	5	1	1	0	25	1	18	4	0	1	0	0	34
6	-99	3.7	0.795634	4	4	5	5	5	5	5	2	3	3	3	3	4	4	5	4	5	4	4	0	0	0	23	-99	20	10	0	1	0	1	34
6	6	3.6	0.339844	4	4	5	5	5	5	5	1	2	1	4	4	5	4	5	4	6	4	5	0	1	0	26	0	20	8	0	1	1	0	34
1	1	1.9	-0.343842	5	6	6	6	6	6	6	1	1	1	1	1	4	4	4	4	6	4	6	0	1	0	26	0	20	8	0	1	1	0	34
1	1	2.1	-0.799632	2	5	5	4	6	6	6	1	1	2	1	3	5	4	5	5	6	3	4	1	1	1	26	0	20	8	0	1	1	0	34
5	5	2.9	1.02353	4	4	5	5	5	4	6	4	4	2	4	5	5	5	5	5	6	6	6	0	1	0	-99	1	20	10	0	1	0	1	34
5	6	2.5	-1.02753	3	4	4	5	4	6	5	6	6	6	6	3	3	3	2	2	6	5	4	0	0	0	22	0	20	4	0	1	0	0	34
6	6	3.5	0.795634	5	5	5	6	5	6	6	2	2	2	2	5	5	5	5	5	2	4	2	0	1	0	24	0	20	6	0	1	1	0	34
6	6	3.2	-0.571737	4	4	5	5	6	6	5	4	5	3	3	3	5	5	3	5	1	4	4	1	1	0	23	0	22	8	0	1	1	0	34
2	2	2.3	-0.799632	4	2	5	1	5	6	6	2	2	1	1	4	4	3	4	4	6	6	5	0	1	0	37	1	30	13	0	1	0	1	34
6	6	4	1.25142	6	6	6	6	6	6	6	5	5	5	5	5	5	5	5	5	4	2	3	0	1	0	25	0	35	10	0	1	0	1	34
-99	-99	2.6	-99	-99	-99	-99	-99	-99	-99	-99	-99	-99	-99	-99	-99	-99	-99	-99	-99	-99	-99	-99	0	-99	-99	23	0	-99	8	0	1	1	0	35
-99	-99	2.6	-99	-99	-99	-99	-99	-99	-99	-99	-99	-99	-99	-99	-99	-99	-99	-99	-99	-99	-99	-99	0	-99	-99	24	1	-99	6	0	1	1	0	35
4	5	2.6	0.16692	4	5	5	5	5	3	3	4	4	3	3	4	5	4	4	5	3	5	4	0	1	1	23	0	0	6	0	1	1	0	35
6	6	3.1	-1.73982	2	2	6	2	5	6	6	6	6	6	6	3	5	4	5	5	4	5	2	0	0	1	27	1	0	7	0	1	1	0	35
6	6	4	0.860278	4	3	3	5	3	6	6	6	6	6	6	3	4	4	5	3	1	6	1	0	0	1	27	0	0	4	0	1	0	0	35
5	5	3	-99	1	1	5	4	2	1	1	6	6	6	6	4	2	2	3	4	6	6	5	0	1	1	21	0	0	2	0	1	0	0	35
6	5	2.8	0.513599	5	5	4	3	4	5	6	5	5	5	5	3	4	4	4	4	4	5	4	0	1	1	19	0	0	4	0	1	0	0	35
5	5	2.8	0.860278	6	6	6	5	5	6	6	3	3	3	4	5	5	5	5	5	6	5	5	0	0	0	29	0	0	8	0	1	1	0	35
3	4	2.9	-1.2198	4	4	6	2	6	6	5	4	3	2	2	4	4	4	4	4	3	6	1	0	0	0	23	0	0	2	0	1	0	0	35
6	-99	3.8	1.20696	6	6	5	5	4	6	-99	6	6	6	6	4	4	3	4	4	-99	-99	3	0	1	0	21	0	0	4	0	1	0	0	35
1	1	2.9	-99	1	1	3	3	5	2	3	3	3	3	2	4	5	5	5	5	6	6	2	0	0	0	22	0	0	8	0	1	1	0	35
6	-99	3	0.340259	2	2	4	2	3	5	3	5	5	3	3	3	4	3	4	3	1	6	5	0	1	0	19	0	0	4	0	1	0	0	35
5	6	3.7	1.20696	5	5	5	5	5	5	5	4	4	3	4	4	4	4	4	4	5	5	4	0	0	0	21	0	0	6	0	1	1	0	35
6	6	3.1	-0.873118	1	3	3	2	5	5	5	6	6	6	6	3	4	4	4	4	1	3	4	0	0	0	23	0	0	8	0	1	1	0	35
-99	-99	2.7	0.860278	6	2	4	3	3	2	4	4	4	4	4	2	2	3	4	3	6	5	4	0	1	1	20	0	0	4	0	1	0	0	35
6	6	2.9	1.03362	6	6	6	5	6	6	6	1	3	1	4	5	5	5	5	5	6	4	3	0	1	1	25	0	0	6	0	1	1	0	35
5	4	2.7	0.16692	4	5	5	2	6	4	5	3	6	6	6	4	5	5	4	5	5	6	2	0	1	0	20	0	0	2	0	1	0	0	35
6	6	3	1.03362	5	6	5	6	6	5	5	4	4	4	3	5	4	4	4	-99	6	5	3	0	0	0	23	0	0	4	0	1	0	0	35
6	6	2.6	0.860278	2	4	5	3	4	4	5	6	6	4	5	4	4	4	5	5	6	6	2	1	0	1	24	0	0	6	0	1	1	0	35
3	3	1.9	-0.353099	2	5	5	3	3	2	4	1	1	1	1	2	3	3	4	3	6	4	1	1	1	0	18	0	0	2	0	1	0	0	35
6	6	3.1	-0.353099	2	5	3	2	3	6	6	4	5	2	4	3	3	2	2	3	2	4	1	0	1	0	25	0	2	8	0	1	1	0	35
5	5	2.8	-0.526439	3	4	3	2	4	3	4	4	5	2	4	4	3	2	4	3	4	4	2	0	0	0	27	0	5	12	0	1	0	1	35
1	3	2.1	-2.60651	1	4	5	-99	3	1	2	3	4	3	3	3	2	2	4	3	6	6	3	0	1	0	21	0	7	2	0	1	0	0	35
6	6	3.5	0.860278	6	6	4	6	5	6	3	3	5	4	5	5	5	5	4	4	6	5	2	0	1	1	20	0	8	4	0	1	0	0	35
4	5	2.8	1.20696	4	5	5	5	5	5	5	3	4	3	2	4	3	3	4	4	5	4	2	1	1	0	27	0	8	2	0	1	0	0	35
4	4	3.4	0.340259	4	4	6	5	6	6	6	3	6	2	2	3	3	4	5	5	6	4	6	0	1	0	21	0	9	6	0	1	1	0	35
6	6	3.3	1.3803	4	6	5	4	3	4	6	4	6	4	3	5	5	5	5	5	6	5	4	0	0	0	20	0	10	2	0	1	0	0	35
3	5	3.3	-0.353099	4	4	5	4	4	3	2	2	2	1	2	2	3	3	2	2	6	3	4	0	0	0	21	0	10	4	0	1	0	0	35
5	5	3.2	0.860278	4	5	5	5	5	5	5	2	2	2	2	5	3	5	5	5	5	5	3	0	1	0	20	0	10	6	0	1	1	0	35
5	5	2.8	-0.353099	2	2	3	3	3	4	4	3	3	3	3	3	3	3	3	3	6	3	3	0	0	0	20	0	10	4	0	1	0	0	35
5	4	2.8	1.3803	6	5	4	5	5	5	6	5	6	5	5	3	4	4	3	4	6	5	2	0	1	0	23	0	10	8	0	1	1	0	35
4	4	3.3	-0.353099	1	1	3	1	5	4	5	4	2	3	3	4	4	4	4	4	6	5	5	1	0	1	53	1	10	16	0	1	0	1	35
1	2	2.1	0.340259	5	6	4	5	6	6	6	1	1	4	4	4	4	5	5	4	5	5	4	0	0	0	23	0	12	8	0	1	1	0	35
6	6	3.3	0.16692	4	3	5	5	3	6	4	5	5	4	6	4	4	4	3	3	3	5	4	0	1	0	21	0	14	6	0	1	1	0	35
6	6	2.8	0.686938	5	5	5	4	5	6	6	6	6	6	6	5	5	4	4	5	2	3	4	0	1	0	26	1	15	8	0	1	1	0	35
6	6	3.7	1.20696	5	6	6	5	6	6	6	3	4	4	4	5	5	5	5	5	4	2	2	0	1	1	21	0	15	5	0	1	1	0	35
5	5	3.8	1.3803	6	-99	5	5	6	6	-99	6	6	6	6	4	4	4	2	4	5	2	-99	0	1	0	21	0	15	6	0	1	1	0	35
6	5	3.8	0.340259	4	5	3	2	2	5	5	6	6	6	6	3	4	2	3	3	6	4	3	0	1	0	21	0	15	6	0	1	1	0	35
6	6	2.8	-0.00641998	4	5	5	3	5	6	6	4	5	5	5	5	2	3	3	3	6	2	2	0	1	0	23	0	15	7	0	1	1	0	35
5	5	2.6	-0.526439	3	2	3	1	4	4	5	4	3	2	5	3	5	3	4	5	1	5	3	0	1	0	22	0	16	8	0	1	1	0	35
5	5	2.4	-1.04646	2	2	5	3	4	3	3	2	3	2	3	4	4	4	4	4	2	4	3	0	0	1	30	0	20	20	0	1	0	1	35
2	4	4	1.03362	6	3	6	6	6	1	5	1	2	1	2	2	2	2	2	3	6	6	1	0	1	1	27	0	20	11	0	1	0	1	35
5	6	2.9	-1.92355	2	3	4	3	5	4	4	4	6	5	5	3	3	4	3	4	6	4	3	0	0	0	23	0	20	6	0	1	1	0	35
6	6	2.5	0.16692	4	5	6	6	6	6	6	5	5	2	4	5	5	5	5	5	6	2	3	1	0	0	28	0	20	8	0	1	1	0	35
6	6	3.8	1.20696	5	5	5	6	5	6	6	2	5	6	5	5	5	4	5	4	5	5	2	1	1	1	22	0	20	6	0	1	1	0	35
1	1	2.8	-0.17976	5	5	5	5	5	4	5	3	3	3	3	2	3	4	4	4	6	2	4	0	1	1	21	0	20	6	0	1	1	0	35
2	2	3.3	-1.04646	4	1	5	3	5	4	4	4	5	6	5	4	3	3	5	5	6	5	3	0	0	1	29	1	20	14	0	1	0	1	35
6	6	2.7	-0.699778	3	6	5	5	6	5	5	2	2	2	3	5	5	4	4	5	5	2	4	0	0	1	26	0	20	10	0	1	0	1	35
6	6	3.7	0.340259	4	1	2	2	2	4	6	6	6	6	6	4	3	2	4	4	2	6	3	0	1	1	23	0	20	6	0	1	1	0	35
3	3	2.3	0.513599	4	5	3	1	2	6	6	4	4	5	5	3	5	5	4	4	4	3	4	0	1	0	30	0	20	14	0	1	0	1	35
4	4	2.8	-0.699778	2	6	5	4	5	5	5	2	4	3	2	5	5	5	5	5	6	5	4	1	0	0	31	0	20	18	0	1	0	1	35
1	1	2.9	-1.04646	3	5	1	4	1	1	1	1	1	4	2	1	4	3	4	4	6	1	3	0	0	0	20	0	20	4	0	1	0	0	35
6	6	2.4	-0.873118	4	5	5	4	5	5	5	3	5	4	2	4	3	3	2	5	6	5	5	0	1	1	23	0	20	8	0	1	1	0	35
6	6	3.3	-0.526439	2	4	3	2	4	3	3	6	6	6	6	5	5	4	3	4	5	5	5	0	0	0	19	0	20	4	0	1	0	0	35
3	4	2.1	-0.353099	2	4	5	5	6	2	4	1	5	4	4	4	4	3	4	4	1	5	2	0	1	0	-99	0	25	4	0	1	0	0	35
2	2	2.3	-1.2198	3	5	5	5	4	5	5	2	2	1	4	4	5	4	4	4	6	5	4	1	1	0	28	0	25	13	0	1	0	1	35
3	3	1.9	-1.56648	3	3	3	2	2	5	5	2	5	5	2	4	5	5	5	5	6	6	6	0	0	0	34	0	30	9	0	1	0	1	35
2	5	2.9	-2.0865	2	2	5	2	6	4	5	1	1	5	5	2	4	3	2	4	-99	3	1	1	0	0	30	1	40	6	0	1	1	0	35
-99	-99	3.2	-99	-99	-99	-99	-99	-99	-99	-99	-99	-99	-99	-99	-99	-99	-99	-99	-99	-99	-99	-99	0	-99	-99	22	0	-99	2	0	1	0	0	36
-99	-99	2.9	-99	-99	-99	-99	-99	-99	-99	-99	-99	-99	-99	-99	-99	-99	-99	-99	-99	-99	-99	-99	0	-99	-99	19	0	-99	2	0	1	0	0	36
-99	-99	2.9	-99	-99	-99	-99	-99	-99	-99	-99	-99	-99	-99	-99	-99	-99	-99	-99	-99	-99	-99	-99	0	-99	-99	20	0	-99	2	0	1	0	0	36
-99	-99	2.9	-99	-99	-99	-99	-99	-99	-99	-99	-99	-99	-99	-99	-99	-99	-99	-99	-99	-99	-99	-99	0	-99	-99	21	0	-99	4	0	1	0	0	36
-99	-99	2.9	-99	-99	-99	-99	-99	-99	-99	-99	-99	-99	-99	-99	-99	-99	-99	-99	-99	-99	-99	-99	0	-99	-99	23	0	-99	7	0	1	1	0	36
-99	-99	2.9	-99	-99	-99	-99	-99	-99	-99	-99	-99	-99	-99	-99	-99	-99	-99	-99	-99	-99	-99	-99	0	-99	-99	24	0	-99	2	0	1	0	0	36
-99	-99	2.6	-99	-99	-99	-99	-99	-99	-99	-99	-99	-99	-99	-99	-99	-99	-99	-99	-99	-99	-99	-99	1	-99	-99	22	0	-99	2	0	1	0	0	36
4	4	2.7	0.76947	3	4	4	3	5	2	4	3	4	3	4	3	4	3	3	4	5	5	4	0	1	0	20	0	0	2	0	1	0	0	36
4	6	3.3	0.999851	2	3	6	3	5	4	4	4	4	3	5	3	5	3	4	3	1	5	2	0	1	1	19	0	0	2	0	1	0	0	36
5	4	3.2	0.0783293	3	3	4	3	3	4	4	3	4	3	2	3	3	2	3	3	6	4	3	0	0	0	21	0	0	5	0	1	1	0	36
5	6	3	-0.612812	2	2	5	4	4	3	4	5	5	4	5	3	3	3	4	4	6	4	3	0	0	0	20	0	0	4	0	1	0	0	36
6	6	3.5	-0.843192	2	6	5	4	4	6	6	1	5	4	5	5	3	4	5	3	5	6	3	0	1	0	21	0	0	6	0	1	1	0	36
3	-99	1.7	-2.45585	2	2	5	4	4	4	4	5	5	5	5	4	4	4	4	4	6	6	2	0	1	0	21	0	0	2	0	1	0	0	36
5	6	3.1	-3.147	1	1	4	3	3	4	4	5	5	5	5	3	4	3	3	4	1	4	5	0	0	1	21	0	0	4	0	1	0	0	36
2	2	2.6	0.999851	3	4	5	3	4	1	2	5	5	5	5	3	4	2	3	3	2	5	5	0	0	0	27	0	0	8	0	1	1	0	36
2	2	3.8	0.30871	4	-99	6	6	5	1	2	2	5	3	4	3	3	2	3	4	4	6	3	0	1	1	25	0	0	8	0	1	1	0	36
1	1	3.3	-1.30395	1	1	2	1	3	2	5	5	6	4	6	2	2	4	3	3	2	6	2	0	0	1	23	0	0	8	0	1	1	0	36
6	6	2.9	1.23023	5	6	5	5	5	6	6	5	5	5	5	3	4	5	5	4	6	6	4	0	1	1	20	0	0	2	0	1	0	0	36
6	6	3.2	0.0783293	4	5	5	5	6	5	6	5	6	6	6	4	5	5	5	5	5	4	3	0	1	1	23	0	0	8	0	1	1	0	36
6	6	4	1.46061	-99	2	3	5	5	4	4	5	5	4	6	4	5	4	3	4	2	6	6	0	0	1	21	0	0	4	0	1	0	0	36
6	6	3	0.53909	4	5	6	5	5	6	6	5	5	2	2	5	3	3	5	4	6	3	4	0	1	0	22	0	0	8	0	1	1	0	36
6	6	3.2	1.23023	4	6	5	4	5	6	6	2	3	1	1	3	4	4	4	4	6	4	4	0	0	0	23	0	0	5	0	1	1	0	36
6	6	3.3	0.0783293	4	3	3	4	3	6	6	6	6	4	5	4	5	3	3	4	4	5	3	0	1	0	20	0	0	4	0	1	0	0	36
4	4	2.9	-0.382431	3	3	4	2	5	4	4	5	5	5	5	3	4	3	3	4	6	6	3	0	0	1	22	0	0	2	0	1	0	0	36
4	4	2.3	-0.843192	2	3	4	3	3	5	4	4	5	3	3	3	4	2	3	4	6	5	4	0	1	0	19	0	0	2	0	1	0	0	36
6	6	2.9	-0.612812	4	5	6	4	4	6	6	6	6	4	6	2	4	4	3	4	6	4	4	0	0	0	21	0	0	4	0	1	0	0	36
3	5	3.7	0.999851	4	4	5	5	5	5	6	5	5	3	4	4	4	5	3	4	6	5	4	0	1	0	20	0	5	2	0	1	0	0	36
-99	-99	2.3	-99	-99	-99	4	4	4	-99	-99	-99	-99	-99	-99	3	4	4	4	4	-99	-99	-99	0	0	0	21	0	6	2	0	1	0	0	36
6	6	3.1	0.0783293	3	3	6	5	6	6	6	1	1	1	3	5	5	4	5	5	2	5	4	0	1	0	23	0	6	8	0	1	1	0	36
4	5	2	-1.30395	1	2	2	1	3	2	2	2	1	3	1	2	3	2	4	4	5	6	3	0	1	0	31	0	7	14	0	1	0	1	36
6	6	4	0.30871	2	3	2	4	2	6	6	4	4	4	1	2	3	3	4	3	5	3	3	0	1	0	22	0	8	4	0	1	0	0	36
6	6	3.5	0.53909	5	6	5	5	6	6	6	4	5	4	4	4	5	3	3	4	6	4	2	1	1	0	22	0	8	6	0	1	1	0	36
6	6	3.3	0.53909	3	6	6	6	6	6	6	2	2	2	2	5	5	5	5	5	5	2	1	0	1	1	26	0	8	10	0	1	0	1	36
4	6	3.9	-0.152051	3	4	5	3	4	2	2	6	6	3	3	4	3	3	4	4	5	6	3	0	1	1	21	0	10	4	0	1	0	0	36
3	3	3.1	0.30871	3	5	2	2	2	3	5	3	5	5	4	4	3	2	3	3	6	5	2	0	0	0	22	0	10	7	0	1	1	0	36
6	6	3	1.23023	5	5	5	5	5	6	6	1	1	1	4	4	3	5	5	5	6	4	1	0	1	1	25	0	10	6	0	1	1	0	36
6	6	3.7	1.69099	5	6	6	6	6	6	6	4	4	4	4	5	5	4	3	4	6	4	1	0	1	1	21	0	10	6	0	1	1	0	36
2	2	3.2	-0.152051	5	6	5	6	4	2	2	2	3	3	3	4	4	4	5	5	4	5	4	0	1	0	25	0	10	12	0	1	0	1	36
1	1	2.5	-0.382431	3	5	1	1	3	1	1	4	6	5	4	3	3	1	1	3	6	6	3	0	0	1	23	0	10	10	0	1	0	1	36
1	1	3.1	-0.152051	1	3	2	2	6	1	4	1	4	4	4	1	3	4	3	4	6	4	4	0	1	1	22	0	10	4	0	1	0	0	36
4	4	3.3	-0.382431	3	4	6	5	5	5	6	5	6	4	5	3	4	3	5	4	2	5	6	0	1	0	21	0	10	4	0	1	0	0	36
6	6	3.8	0.76947	4	5	4	4	2	5	5	6	6	6	6	2	4	4	4	5	6	6	3	0	1	1	20	0	11	6	0	1	1	0	36
4	6	3.8	-0.152051	2	5	4	2	5	6	6	4	5	2	5	4	4	4	2	2	6	3	3	0	1	0	20	0	12	4	0	1	0	0	36
3	3	3	-1.30395	2	1	4	4	5	3	4	5	5	5	5	3	4	3	5	5	6	6	5	0	0	0	20	0	12	2	0	1	0	0	36
3	3	3.8	1.46061	6	5	6	5	6	6	6	4	6	3	5	3	5	5	4	4	2	3	3	0	0	1	23	0	12	7	0	1	1	0	36
4	4	2.7	-0.152051	3	5	5	4	4	5	5	2	2	2	4	5	5	4	3	4	2	2	3	0	1	0	25	0	14	6	0	1	1	0	36
1	1	3.4	-0.382431	2	1	4	4	1	3	4	2	4	4	4	2	3	2	2	2	6	6	-99	0	1	0	24	0	14	6	0	1	1	0	36
6	4	3.3	-0.612812	4	2	6	2	5	6	6	4	5	-99	5	5	4	5	4	4	6	6	6	1	0	0	30	1	15	2	0	1	0	0	36
4	5	2.7	-0.612812	5	3	4	4	5	4	4	5	5	3	4	3	4	4	4	4	6	5	3	0	0	0	21	0	15	4	0	1	0	0	36
4	5	3.3	-0.152051	3	3	2	3	5	5	5	3	2	2	3	3	4	4	3	3	2	4	4	1	1	0	18	0	15	2	0	1	0	0	36
6	6	2.5	1.46061	6	-99	6	6	6	6	6	5	5	5	5	5	4	1	5	4	6	6	4	0	1	0	24	0	15	6	0	1	1	0	36
2	2	2.8	-0.152051	4	4	3	3	5	4	5	3	6	4	1	4	4	3	5	5	6	4	4	0	0	0	24	0	20	12	0	1	0	1	36
4	3	2.7	-1.76471	2	4	4	5	5	2	2	2	1	1	2	3	3	2	3	3	6	2	3	0	1	1	23	0	20	8	0	1	1	0	36
2	2	3.8	-0.612812	1	3	2	1	4	1	4	1	1	1	1	1	2	1	1	2	6	6	2	0	1	1	25	0	20	8	0	1	1	0	36
6	6	3.2	0.999851	5	6	6	6	6	6	6	6	6	6	6	4	4	4	4	4	1	3	3	0	0	1	23	0	20	8	0	1	1	0	36
5	5	3.3	0.76947	3	4	4	5	4	5	5	4	5	3	4	3	5	5	4	4	5	4	3	1	0	0	22	0	20	6	0	1	1	0	36
1	2	3.1	-99	3	6	6	5	6	1	6	3	3	4	2	3	5	5	5	5	6	6	6	0	1	1	41	1	30	19	0	1	0	1	36
6	6	3.6	-0.152051	1	2	6	4	5	6	6	6	6	6	6	4	4	4	4	4	2	6	1	0	0	1	21	0	30	7	0	1	1	0	36
2	2	3.1	-0.152051	3	5	6	6	6	6	6	4	4	4	4	5	5	4	4	5	4	3	5	1	0	0	27	0	50	18	0	1	0	1	36
-99	-99	3.3	-99	-99	-99	-99	-99	-99	-99	-99	-99	-99	-99	-99	-99	-99	-99	-99	-99	-99	-99	-99	0	-99	-99	19	0	-99	4	0	1	0	0	37
-99	-99	3.6	-99	-99	-99	-99	-99	-99	-99	-99	-99	-99	-99	-99	-99	-99	-99	-99	-99	-99	-99	-99	1	-99	-99	30	1	-99	4	0	1	0	0	37
-99	-99	2	-99	-99	-99	-99	-99	-99	-99	-99	-99	-99	-99	-99	-99	-99	-99	-99	-99	-99	-99	-99	1	-99	-99	33	1	-99	2	0	1	0	0	37
4	4	2.9	0.143059	5	5	5	2	3	4	5	1	5	1	4	4	5	3	4	5	6	6	1	1	1	0	23	1	0	2	0	1	0	0	37
6	6	1.9	0.568368	3	6	6	2	6	6	6	1	1	1	6	5	5	5	5	5	6	6	3	0	0	1	32	1	-99	3	0	1	0	0	37
3	2	2.1	-1.13287	1	2	5	2	2	1	3	6	6	6	6	2	3	2	3	2	6	6	2	1	1	0	26	1	20	4	0	1	0	0	37
-99	-99	2.8	0.568368	3	4	2	1	5	-99	-99	-99	-99	-99	-99	2	3	2	5	2	-99	-99	-99	0	-99	-99	23	1	-99	2	0	1	0	0	37
-99	-99	3.7	-99	6	6	4	2	6	-99	-99	-99	-99	-99	-99	5	5	5	5	5	-99	-99	-99	1	1	0	22	0	-99	9	0	1	0	1	37
6	6	4	0.568368	-99	-99	3	4	2	4	4	5	5	5	5	4	4	3	5	3	-99	5	4	0	1	0	20	0	0	2	0	1	0	0	37
-99	-99	2.8	-99	-99	-99	5	5	4	-99	-99	3	3	2	3	4	5	4	5	5	-99	-99	-99	0	1	0	18	0	0	2	0	1	0	0	37
5	5	2.8	-1.98349	2	2	3	1	3	4	4	3	6	6	3	3	4	4	3	4	2	6	2	0	0	0	19	0	0	4	0	1	0	0	37
1	1	3.5	0.568368	5	6	3	5	5	6	6	4	4	5	2	4	4	2	5	3	6	4	1	0	0	0	21	0	0	6	0	1	1	0	37
5	-99	2.6	-99	2	2	3	4	4	3	5	6	6	6	6	3	4	3	4	4	1	-99	3	0	0	1	23	0	0	10	0	1	0	1	37
4	4	3.3	-99	3	3	5	3	4	5	5	3	5	3	4	5	5	4	5	4	6	4	3	0	1	0	18	0	0	2	0	1	0	0	37
6	6	2.6	-0.494905	3	3	5	5	6	6	6	4	4	4	5	5	5	5	5	5	1	4	5	0	0	1	23	0	0	4	0	1	0	0	37
1	1	3.7	-0.920215	1	2	2	2	4	1	1	2	4	4	5	3	4	2	3	4	6	6	2	0	1	1	22	0	0	6	0	1	1	0	37
6	6	3.5	0.993677	5	6	5	5	5	6	6	5	6	5	6	5	5	5	5	5	5	2	5	0	1	0	21	0	0	6	0	1	1	0	37
6	6	3.7	-99	-99	6	3	3	3	6	6	4	4	4	4	5	4	5	5	5	3	4	4	0	1	1	20	0	0	2	0	1	0	0	37
4	6	2.3	-0.282251	5	6	2	3	4	6	5	2	4	4	4	3	4	3	5	5	6	5	6	0	-99	-99	32	-99	0	4	0	1	0	0	37
3	3	3	-99	1	1	1	1	1	1	2	5	6	6	5	3	2	1	1	2	6	6	4	0	1	0	18	0	0	2	0	1	0	0	37
5	6	3.6	0.35573	4	5	6	6	5	5	5	2	4	2	4	4	5	4	4	4	5	3	4	0	1	0	21	0	0	4	0	1	0	0	37
4	5	3.2	-99	-99	-99	4	3	3	4	4	5	5	6	4	5	5	5	5	5	6	5	4	0	0	0	25	1	0	2	0	1	0	0	37
6	6	3	-0.70756	3	3	2	2	4	5	5	5	5	5	5	3	4	4	4	4	3	5	4	0	0	1	23	0	0	8	0	1	1	0	37
4	4	3.7	-3.04676	2	1	1	1	3	6	5	2	3	2	3	2	4	4	3	3	2	6	2	1	1	1	24	1	0	2	0	1	0	0	37
6	6	3.9	0.35573	3	4	4	4	4	5	5	3	4	3	3	4	4	3	4	3	2	3	2	1	0	1	22	0	0	4	0	1	0	0	37
2	2	-99	-99	2	4	5	4	5	2	3	3	3	3	4	4	4	4	4	4	6	5	3	1	0	1	27	0	0	4	0	1	0	0	37
4	3	3.2	-99	6	6	5	6	5	6	6	1	3	1	3	4	5	5	5	5	6	3	4	1	1	1	20	0	0	2	0	1	0	0	37
6	6	2.7	1.20633	5	6	5	6	5	6	6	3	3	4	3	4	3	3	4	3	3	3	3	1	1	0	24	0	0	6	0	1	1	0	37
4	4	3.3	-0.282251	3	4	3	4	3	4	4	4	4	4	4	3	5	4	5	5	4	5	3	1	0	1	19	0	0	4	0	1	0	0	37
3	3	3.7	-99	2	1	3	2	2	4	5	3	3	3	4	3	4	4	4	4	6	4	3	0	1	0	22	0	0	2	0	1	0	0	37
3	3	2.2	0.568368	4	5	5	5	4	4	5	2	2	2	2	4	4	3	5	4	6	5	4	1	1	0	29	1	4	8	0	1	1	0	37
4	4	2.9	-2.19614	1	3	3	5	4	2	4	3	3	4	3	2	3	3	4	3	6	3	3	0	1	0	21	0	5	2	0	1	0	0	37
3	3	3.7	0.143059	4	5	5	4	3	6	6	5	6	6	6	2	4	4	3	4	3	5	3	1	1	0	22	0	8	7	0	1	1	0	37
4	4	3.3	-99	1	3	3	5	4	3	5	2	4	2	3	2	2	3	4	3	5	6	2	1	1	0	21	0	8	6	0	1	1	0	37
6	6	3.2	0.143059	5	6	5	5	5	6	6	4	6	5	5	4	5	3	4	5	6	2	4	1	1	0	25	1	8	6	0	1	1	0	37
1	1	3.3	0.993677	6	5	5	6	5	5	4	1	1	1	1	5	5	5	5	5	4	5	4	0	0	0	22	0	10	4	0	1	0	0	37
4	5	3.1	1.20633	5	3	4	3	3	4	5	4	4	4	5	5	5	5	5	5	6	6	6	0	0	0	24	0	10	6	0	1	1	0	37
4	4	3.5	0.568368	4	4	4	2	4	3	5	2	2	3	2	4	5	3	4	4	5	6	4	0	1	0	28	0	10	15	0	1	0	1	37
3	2	3.3	-99	2	2	2	5	2	1	1	1	1	3	4	3	4	5	5	4	6	6	6	1	1	1	19	0	10	2	0	1	0	0	37
6	6	3.8	-0.282251	4	5	6	5	6	6	6	6	6	6	6	4	5	5	5	5	6	5	5	1	0	0	23	0	10	6	0	1	1	0	37
2	2	2.6	0.568368	5	5	1	6	1	2	2	6	6	6	6	1	1	1	1	4	5	6	6	1	1	0	21	0	10	4	0	1	0	0	37
4	4	1.8	-99	5	5	5	5	6	6	6	-99	6	6	6	4	4	5	4	4	6	5	3	1	0	0	30	1	12	2	0	1	0	0	37
1	2	3.3	-99	2	3	4	3	4	5	5	3	3	3	3	3	4	3	4	5	6	5	3	0	0	0	20	0	13	2	0	1	0	0	37
6	6	3.8	0.993677	5	1	3	4	3	5	5	4	4	2	3	5	4	4	1	3	4	6	2	0	1	0	20	0	14	6	0	1	1	0	37
2	2	3.5	-0.920215	1	3	5	5	5	5	5	4	4	2	5	4	5	3	5	5	6	4	5	1	1	0	21	0	15	2	0	1	0	0	37
5	5	3.3	-1.13287	2	2	4	4	6	5	6	1	4	1	3	4	5	5	5	5	3	6	2	0	1	0	22	0	15	6	0	1	1	0	37
1	1	2.9	-0.920215	4	2	4	4	6	6	6	2	2	4	4	4	5	5	5	4	6	5	1	0	1	0	25	0	15	8	0	1	1	0	37
6	6	3.1	0.35573	4	4	2	2	3	6	6	5	5	5	5	4	3	4	3	5	6	3	2	0	0	0	22	0	16	6	0	1	1	0	37
3	3	2.7	0.35573	3	4	3	5	5	4	4	4	4	4	5	3	3	2	2	2	2	3	2	1	1	0	19	0	16	4	0	1	0	0	37
2	2	3.5	0.993677	5	6	3	5	5	2	6	2	2	2	2	3	4	3	5	3	6	6	5	0	0	0	20	0	16	4	0	1	0	0	37
4	4	3.3	-0.70756	2	4	5	6	3	4	4	4	4	2	3	4	5	4	3	5	2	4	3	0	1	0	22	0	18	4	0	1	0	0	37
4	-99	3.2	-3.04676	1	1	1	1	2	2	2	6	6	6	6	3	4	3	4	4	3	4	6	0	0	1	23	0	20	2	0	1	0	0	37
-99	-99	2.8	-0.282251	6	6	6	-99	5	-99	-99	-99	-99	-99	-99	5	4	5	5	5	-99	-99	-99	0	1	1	57	1	20	21	0	1	0	1	37
3	2	3.2	0.781023	5	3	5	5	5	5	6	4	5	3	2	3	4	4	4	4	6	2	3	0	0	0	23	0	20	12	0	1	0	1	37
6	6	4	1.20633	5	4	5	5	5	5	5	2	3	3	4	5	5	5	5	5	4	4	3	0	1	0	24	0	20	6	0	1	1	0	37
5	6	2.6	0.568368	3	5	5	6	3	6	6	5	5	5	3	4	4	4	4	3	6	6	6	1	1	0	26	0	20	6	0	1	1	0	37
3	4	2.8	-0.920215	2	3	4	3	4	3	3	4	4	2	3	4	4	4	4	4	6	6	5	1	0	0	30	1	20	2	0	1	0	0	37
1	1	3.5	-0.920215	2	2	4	4	5	6	6	1	2	2	1	4	5	4	5	5	6	4	1	0	1	1	23	0	20	7	0	1	1	0	37
4	4	3.7	0.781023	5	2	4	3	3	5	5	5	5	4	4	2	4	4	2	3	3	5	1	1	1	0	21	0	20	6	0	1	1	0	37
5	1	3.2	-99	5	5	5	3	5	5	5	1	1	1	1	4	4	4	4	3	6	4	4	0	1	0	20	0	20	2	0	1	0	0	37
5	5	3.9	0.568368	5	6	6	6	6	6	6	4	4	4	4	4	5	5	5	5	5	6	1	1	1	0	26	0	20	4	0	1	0	0	37
1	1	2	0.143059	4	6	4	2	5	3	3	3	3	2	2	4	2	2	4	3	6	5	2	1	0	0	28	1	20	6	0	1	1	0	37
3	4	4	-0.920215	3	3	4	3	3	5	6	4	4	4	2	4	4	4	5	5	2	5	4	0	1	1	25	1	20	8	0	1	1	0	37
4	5	3.5	-0.0695961	5	5	5	5	5	5	5	2	3	4	3	5	3	3	5	4	5	3	3	1	0	1	20	0	20	4	0	1	0	0	37
1	1	3	0.143059	4	3	4	3	3	5	5	2	2	2	2	4	4	3	5	4	2	4	4	0	0	0	28	1	20	6	0	1	1	0	37
5	5	2.6	0.143059	3	6	3	2	3	5	5	2	3	2	1	3	4	4	3	3	5	5	2	0	1	0	25	0	20	8	0	1	1	0	37
3	2	3.8	0.143059	4	5	3	3	3	5	5	6	6	6	6	3	3	-99	4	4	6	5	6	0	1	1	26	1	25	2	0	1	0	0	37
2	2	2.7	1.20633	5	6	4	4	4	1	5	1	1	1	3	4	5	4	4	4	6	2	1	1	1	0	30	1	25	6	0	1	1	0	37
1	1	2.4	0.993677	-99	6	3	3	3	4	4	3	3	4	4	4	4	4	4	4	4	2	2	0	1	1	34	1	27	8	0	1	1	0	37
4	4	3.7	0.568368	-99	6	6	6	6	5	6	1	1	1	1	4	5	4	4	5	6	2	2	0	1	0	29	0	30	13	0	1	0	1	37
5	5	4	0.993677	5	5	4	5	3	6	6	2	2	2	3	2	4	5	5	4	5	2	-99	1	1	1	29	0	30	7	0	1	1	0	37
1	1	-88	-0.0695961	5	5	3	2	2	3	5	1	1	2	1	3	4	3	3	4	5	5	6	1	0	0	30	1	30	6	0	1	1	0	37
1	1	2.1	0.781023	4	-99	6	6	6	1	2	1	1	5	1	3	4	3	3	5	6	6	5	0	0	0	37	1	35	3	0	1	0	0	37
-99	-99	-99	-0.125656	-99	-99	4	3	5	-99	-99	-99	-99	-99	-99	4	3	-99	-99	-99	-99	-99	-99	0	-99	-99	49	-99	-99	2	0	1	0	0	38
3	6	3.5	-1.59164	2	4	5	4	5	4	3	5	5	6	6	3	4	4	4	4	2	4	5	0	1	0	19	0	0	2	0	1	0	0	38
4	4	-88	0.293198	2	1	1	1	1	1	3	1	1	1	1	1	1	1	1	5	6	6	6	0	0	0	29	1	10	4	0	1	0	0	38
5	6	3.1	1.18056	5	5	5	4	6	4	5	2	3	2	3	5	5	5	5	5	6	5	4	0	1	0	22	0	10	8	0	1	1	0	38
1	1	2.8	0.293198	4	5	3	1	6	5	5	6	6	5	3	1	4	3	3	4	6	6	2	1	1	0	24	0	20	8	0	1	1	0	38
4	6	2.6	-1.28574	2	3	5	4	4	3	3	4	4	4	3	4	4	4	4	4	6	2	5	0	1	1	56	1	-99	12	0	1	0	1	39
4	4	3.7	1.22984	5	6	4	6	5	5	6	2	3	1	4	1	3	1	1	2	5	4	2	0	1	1	23	0	0	9	0	1	0	1	39
5	5	3.8	-0.726722	1	5	6	3	6	6	6	4	3	2	3	4	4	5	4	5	3	3	2	0	1	0	22	0	0	6	0	1	1	0	39
6	6	2.7	0.39209	3	6	5	5	5	6	-99	2	2	2	2	4	4	4	4	4	5	4	2	0	1	0	22	0	8	8	0	1	1	0	39
1	1	4	0.39209	4	5	2	3	4	3	6	4	4	2	2	2	2	2	2	2	6	6	2	0	1	0	21	0	20	6	0	1	1	0	39
6	6	2.6	-99	3	4	6	5	5	6	6	1	3	3	3	5	5	4	5	5	6	5	4	1	0	0	25	0	20	6	0	1	1	0	40
-99	-99	3.6	-99	-99	-99	-99	-99	-99	-99	-99	-99	-99	-99	-99	-99	-99	-99	-99	-99	-99	-99	-99	0	-99	-99	19	0	-99	2	0	1	0	0	41
6	6	2.3	-1.05397	1	6	-99	-99	-99	6	6	3	3	3	3	-99	-99	-99	-99	-99	1	6	3	0	1	1	23	0	-99	7	0	1	1	0	41
6	6	2.7	0.995418	1	-99	5	3	5	2	2	1	1	1	1	-99	-99	-99	-99	-99	6	5	5	0	0	0	25	0	-99	8	0	1	1	0	41
2	2	2.6	0.58554	2	2	3	2	5	4	4	3	4	4	5	4	3	2	2	4	6	5	2	0	1	0	27	1	0	8	0	1	1	0	41
2	1	2.9	0.58554	2	6	3	2	4	1	3	3	3	3	2	2	2	2	2	2	2	3	2	0	0	1	23	0	3	8	0	1	1	0	41
4	5	3.6	-1.05397	5	6	5	5	5	6	6	1	4	4	5	3	5	5	3	5	6	6	1	0	1	0	20	0	4	2	0	1	0	0	41
-99	-99	2	-1.05397	4	3	3	3	3	-99	-99	-99	-99	-99	-99	4	4	4	4	3	-99	-99	-99	0	1	1	25	0	20	9	0	1	0	1	41
5	5	3.6	0.995418	4	4	6	6	5	5	6	4	4	2	6	5	4	4	5	5	2	4	2	0	1	0	24	0	25	11	0	1	0	1	41
-99	-99	2.5	-99	3	2	3	3	3	-99	-99	-99	-99	-99	-99	2	4	4	3	4	-99	-99	-99	1	0	0	19	0	-99	2	0	1	0	0	42
5	5	2.8	0	4	4	3	3	5	6	6	6	6	6	6	4	5	5	5	5	6	2	1	0	1	1	62	1	20	6	0	1	1	0	42
-99	-99	3.8	-99	-99	-99	-99	-99	-99	-99	-99	-99	-99	-99	-99	-99	-99	-99	-99	-99	-99	-99	-99	0	-99	-99	31	1	-99	4	0	1	0	0	42
5	5	2.2	0	4	5	4	4	3	4	4	4	3	2	3	4	4	4	5	4	4	5	5	0	0	1	22	0	0	8	0	1	1	0	42
6	6	3.6	1.45095	5	5	6	4	6	5	5	5	5	5	5	5	5	3	4	4	6	4	3	0	1	1	22	0	0	5	0	1	1	0	42
2	2	3.7	-1.08821	2	2	1	1	3	4	5	4	4	4	3	1	2	1	4	2	3	6	4	0	0	1	23	0	10	4	0	1	0	0	42
5	5	1.6	-1.08821	5	5	3	5	4	4	4	6	6	4	5	3	4	4	4	4	6	3	2	0	1	0	21	0	15	2	0	1	0	0	42
3	3	3.6	0.725476	4	4	1	1	2	2	4	1	1	1	1	3	4	4	4	4	3	5	4	0	0	0	26	0	20	8	0	1	1	0	42
6	6	3.8	-99	4	5	6	6	6	6	5	6	5	6	6	5	5	5	5	5	6	1	1	1	1	0	18	0	0	2	0	1	0	0	43
-99	-99	-88	-99	-99	-99	-99	-99	-99	-99	-99	-99	-99	-99	-99	-99	-99	-99	-99	-99	-99	-99	-99	0	-99	-99	46	1	-99	2	0	1	0	0	44
1	1	3.4	-99	6	6	4	3	3	2	4	1	1	1	1	1	1	1	2	2	6	4	1	0	0	1	22	0	0	6	0	1	1	0	44
-99	-99	2.7	-99	-99	-99	2	2	2	-99	-99	-99	-99	-99	-99	4	4	4	4	4	-99	-99	-99	0	-99	0	28	0	-99	6	0	1	1	0	45
3	3	2.1	-1.35104	1	3	2	1	1	2	3	6	6	6	6	2	3	1	1	2	5	3	-99	0	1	1	24	0	0	1	0	1	0	0	45
4	4	1.7	-0.0415705	4	4	2	2	1	6	6	1	4	4	4	-99	-99	-99	-99	-99	6	6	3	0	0	1	22	0	0	2	0	1	0	0	45
5	5	3.1	0.831411	4	4	3	4	3	5	6	3	3	4	4	2	4	3	4	4	6	5	4	0	1	0	19	0	0	2	0	1	0	0	45
4	4	1.7	-1.35104	2	2	3	2	2	2	4	5	5	5	5	3	5	-99	2	5	6	5	6	0	0	1	20	0	12	4	0	1	0	0	45
4	6	2.8	0.103926	2	6	5	4	6	3	4	1	4	2	3	4	4	5	5	5	6	3	5	0	1	0	30	0	15	10	0	1	0	1	45
6	6	2.8	0.831411	4	6	3	4	5	6	6	4	4	6	6	4	4	4	4	4	1	6	1	1	1	0	33	1	20	6	0	1	1	0	45
6	6	1.9	0.976908	4	4	5	5	6	6	5	4	5	5	5	5	3	2	4	5	6	4	2	1	0	0	22	0	20	2	0	1	0	0	45
6	6	3.1	0.482542	2	3	5	3	3	5	6	4	4	5	5	5	5	5	5	5	4	6	3	0	1	1	24	0	10	8	0	1	1	0	46
-99	-99	3.9	-99	-99	-99	-99	-99	-99	-99	-99	-99	-99	-99	-99	-99	-99	-99	-99	-99	-99	-99	-99	1	-99	-99	18	0	-99	4	0	1	0	0	46
-99	-99	3.6	-99	-99	-99	-99	-99	-99	-99	-99	-99	-99	-99	-99	-99	-99	-99	-99	-99	-99	-99	-99	1	-99	-99	22	0	-99	4	0	1	0	0	46
-99	-99	2.7	-99	-99	-99	-99	-99	-99	-99	-99	-99	-99	-99	-99	-99	-99	-99	-99	-99	-99	-99	-99	1	-99	-99	23	0	-99	6	0	1	1	0	46
-99	-99	2.5	-99	-99	-99	-99	-99	-99	-99	-99	-99	-99	-99	-99	-99	-99	-99	-99	-99	-99	-99	-99	0	-99	-99	23	0	-99	10	0	1	0	1	46
-99	-99	3.2	-99	-99	-99	-99	-99	-99	-99	-99	-99	-99	-99	-99	-99	-99	-99	-99	-99	-99	-99	-99	0	-99	-99	28	0	-99	6	0	1	1	0	46
-99	-99	2.9	-99	-99	-99	-99	-99	-99	-99	-99	-99	-99	-99	-99	-99	-99	-99	-99	-99	-99	-99	-99	1	-99	-99	18	0	-99	2	0	1	0	0	46
-99	-99	3.9	-99	-99	-99	-99	-99	-99	-99	-99	-99	-99	-99	-99	-99	-99	-99	-99	-99	-99	-99	-99	1	-99	-99	26	0	-99	2	0	1	0	0	46
-99	-99	3	-99	-99	-99	-99	-99	-99	-99	-99	-99	-99	-99	-99	-99	-99	-99	-99	-99	-99	-99	-99	1	-99	-99	28	0	-99	8	0	1	1	0	46
-99	-99	3.7	0.753104	3	4	5	5	6	3	-99	2	2	2	2	3	5	5	5	5	-99	-99	4	0	-99	-99	19	0	-99	4	0	1	0	0	46
-99	-99	3.7	-99	-99	-99	-99	-99	-99	-99	-99	-99	-99	-99	-99	-99	-99	-99	-99	-99	-99	-99	-99	0	-99	-99	18	0	-99	2	0	1	0	0	46
-99	-99	2.3	-1.14343	3	3	6	5	5	-99	-99	-99	-99	-99	-99	5	5	4	5	5	-99	-99	-99	1	-99	-99	22	0	-99	4	0	1	0	0	46
4	6	2.5	-1.14343	4	4	5	5	5	6	6	3	3	2	3	4	5	5	5	5	6	3	2	0	0	0	-99	0	0	6	0	1	1	0	46
5	5	2.9	1.02404	5	5	5	5	3	5	5	2	3	1	1	5	4	4	4	5	1	5	2	0	1	0	24	0	0	8	0	1	1	0	46
6	6	3.8	0.753104	3	5	5	4	4	6	6	2	2	1	4	4	3	5	3	5	5	6	5	0	1	0	21	0	0	2	0	1	0	0	46
5	6	2.5	-1.95623	1	6	2	1	5	5	5	6	6	6	6	5	5	4	5	4	6	2	1	0	0	0	53	1	0	2	0	1	0	0	46
4	5	3.7	1.02404	5	5	5	5	3	5	5	2	5	2	5	4	5	5	5	4	6	3	4	0	1	0	22	0	0	6	0	1	1	0	46
1	2	3	-1.14343	4	3	4	3	6	5	4	1	4	3	1	2	3	4	5	5	6	6	1	0	0	0	26	0	0	4	0	1	0	0	46
6	6	3.5	-0.330631	4	4	3	4	5	6	6	6	6	5	5	3	3	3	4	4	2	5	2	0	1	1	18	0	0	2	0	1	0	0	46
5	6	3.1	-0.330631	1	6	4	3	6	3	5	1	1	1	1	5	5	4	4	5	6	6	1	0	0	1	53	1	0	6	0	1	1	0	46
3	2	2.3	-99	3	5	5	5	4	4	4	3	3	3	3	5	4	5	5	5	6	5	3	0	1	0	23	0	0	6	0	1	1	0	46
3	4	2.3	-1.14343	-99	-99	5	4	5	5	5	4	5	4	4	3	3	3	3	3	4	5	4	1	1	1	28	0	0	10	0	1	0	1	46
4	4	3.3	-1.14343	2	2	5	6	4	4	5	5	5	3	3	3	3	4	5	5	5	5	4	1	1	0	21	0	0	4	0	1	0	0	46
4	6	3.8	0.753104	4	4	2	2	1	4	4	3	4	4	4	4	4	3	3	3	3	4	2	1	1	0	22	0	0	5	0	1	1	0	46
6	6	3.2	1.29497	5	4	6	5	6	6	6	5	5	4	6	5	5	4	5	5	6	6	2	1	0	0	20	0	0	4	0	1	0	0	46
6	6	2.8	1.02404	5	5	6	5	5	6	6	1	1	1	1	5	5	5	5	5	6	4	6	1	0	0	22	0	0	4	0	1	0	0	46
4	4	-88	-1.95623	2	5	4	3	5	4	4	4	4	4	4	4	4	4	5	4	6	5	3	1	0	0	54	-99	0	4	0	1	0	0	46
6	6	4	1.29497	4	5	4	5	5	4	4	1	1	1	1	5	5	5	5	5	6	5	4	1	1	0	21	0	0	4	0	1	0	0	46
5	5	2.8	0.482542	6	6	5	6	5	6	6	5	5	4	5	4	5	5	5	5	6	3	1	1	1	0	21	0	0	6	0	1	1	0	46
6	6	3.7	1.29497	5	5	6	6	4	5	6	4	4	3	4	5	5	5	5	5	4	6	3	1	1	0	23	0	0	9	0	1	0	1	46
6	6	2.7	-0.0596973	2	5	6	5	5	5	5	1	1	1	1	5	5	4	4	4	6	5	1	1	1	0	25	0	0	8	0	1	1	0	46
4	6	3.8	-1.6853	1	1	6	1	5	3	5	1	2	1	2	4	5	3	4	4	6	5	1	0	0	1	23	0	0	4	0	1	0	0	46
6	6	4	0.482542	5	5	6	1	4	6	6	1	1	1	6	5	5	5	5	5	5	6	1	1	1	0	26	0	0	2	0	1	0	0	46
6	6	4	1.29497	5	6	6	6	6	6	6	2	2	1	1	5	4	5	5	5	4	4	2	0	1	0	22	0	0	4	0	1	0	0	46
6	6	3.4	-1.14343	4	5	4	4	4	6	4	2	5	1	1	5	5	5	5	5	5	4	4	1	1	0	20	0	3	2	0	1	0	0	46
4	4	3.4	-0.330631	5	5	4	5	5	4	4	4	5	5	-99	4	3	4	4	4	5	5	3	0	1	0	23	0	5	4	0	1	0	0	46
6	6	2.8	0.482542	4	6	5	5	5	6	6	5	6	5	5	4	4	5	5	5	3	5	4	0	1	0	25	0	5	9	0	1	0	1	46
6	6	3.6	-0.872499	4	5	5	5	6	6	6	1	4	1	1	4	5	4	4	5	6	5	6	1	0	0	26	1	6	6	0	1	1	0	46
4	4	3.2	1.56591	5	6	5	5	5	6	6	1	4	4	5	4	5	5	4	4	6	6	4	1	0	0	26	0	8	4	0	1	0	0	46
2	2	3.1	1.02404	4	4	4	5	5	5	5	2	2	2	3	4	4	3	3	4	5	2	4	1	1	0	25	1	8	8	0	1	1	0	46
6	6	3.2	0.211237	4	3	6	6	6	6	6	4	5	4	5	5	3	4	5	5	3	6	2	1	1	0	22	0	8	4	0	1	0	0	46
3	3	4	1.02404	5	3	5	5	4	6	6	2	2	2	2	4	4	4	4	5	6	3	2	1	1	0	21	0	8	4	0	1	0	0	46
4	4	3	0.211237	4	6	4	5	4	5	6	2	2	1	1	4	5	4	4	4	6	5	2	1	1	0	23	1	10	4	0	1	0	0	46
6	6	1.9	-1.14343	4	1	5	5	5	6	6	4	4	3	4	4	4	4	4	5	6	5	3	1	1	0	26	0	10	10	0	1	0	1	46
5	5	3	-0.872499	1	4	4	3	5	4	5	3	3	3	4	4	5	5	4	4	2	5	3	1	1	0	21	0	12	5	0	1	1	0	46
5	6	3.2	0.211237	5	5	6	4	6	6	6	2	2	1	1	4	4	-99	5	5	3	6	5	0	1	0	24	0	12	6	0	1	1	0	46
6	6	3.2	0.211237	3	2	5	6	4	5	5	2	2	2	3	3	5	4	5	5	6	4	5	1	1	0	22	0	12	4	0	1	0	0	46
3	3	3	-0.601565	1	4	4	1	5	3	4	1	3	3	4	5	4	4	4	5	6	5	4	0	0	1	20	0	12	2	0	1	0	0	46
6	6	2.6	0.753104	5	5	6	6	5	6	5	4	4	5	4	4	4	4	4	4	5	3	3	1	0	0	24	0	12	10	0	1	0	1	46
3	3	3.4	0.753104	4	6	6	6	6	4	6	1	1	1	1	4	5	5	5	5	2	4	4	0	1	1	27	0	15	14	0	1	0	1	46
6	6	2	-1.14343	4	5	6	4	6	6	6	1	1	1	1	5	3	5	5	5	6	3	2	1	0	0	24	0	15	8	0	1	1	0	46
4	3	3.2	-0.601565	3	5	2	2	3	5	4	1	2	2	2	3	4	5	4	5	6	4	5	0	1	0	43	1	16	2	0	1	0	0	46
6	6	3.7	0.753104	5	4	6	5	5	6	6	5	6	6	6	4	5	5	5	-99	1	4	2	1	1	0	23	0	17	23	0	1	0	1	46
6	6	2.5	0.211237	4	5	5	6	6	6	6	5	5	5	2	4	4	4	4	4	6	5	3	1	1	0	26	0	18	9	0	1	0	1	46
6	6	3	-1.41437	2	4	5	5	6	5	5	2	5	3	5	4	5	5	4	5	6	4	2	0	1	1	22	1	18	4	0	1	0	0	46
3	6	2.4	0.482542	4	5	5	5	5	5	5	4	4	3	4	4	4	4	4	4	6	3	5	1	1	0	29	1	18	14	0	1	0	1	46
6	6	2.9	-0.601565	3	1	4	4	5	5	6	5	5	6	6	4	5	5	5	5	6	6	4	1	0	1	26	0	20	10	0	1	0	1	46
4	6	2.4	0.753104	5	6	6	6	6	6	6	4	3	3	5	5	5	5	5	5	6	2	2	1	1	0	21	0	20	8	0	1	1	0	46
6	6	3.6	0.211237	5	6	5	6	3	6	6	1	1	6	6	4	5	4	3	4	4	6	5	1	1	0	20	0	20	2	0	1	0	0	46
6	6	3.3	0.753104	6	1	5	-99	4	4	3	6	6	5	4	5	5	5	5	-99	6	6	4	1	0	1	21	0	20	4	0	1	0	0	46
2	2	3.2	0.482542	4	5	5	6	6	4	6	1	1	1	1	4	3	4	4	3	3	6	6	0	1	0	26	-99	20	9	0	1	0	1	46
6	6	3	0.482542	5	5	6	6	6	6	6	3	3	4	4	5	5	5	5	5	6	2	3	1	1	0	24	0	20	6	0	1	1	0	46
6	6	3.1	1.02404	6	6	6	6	6	6	6	1	1	6	6	5	5	5	5	5	6	4	6	1	0	0	27	0	20	9	0	1	0	1	46
4	3	2.8	-1.6853	2	3	6	4	5	4	4	3	5	5	4	5	5	5	5	5	6	6	-99	0	1	0	23	0	20	4	0	1	0	0	46
6	6	3.9	0.753104	3	4	5	5	6	4	4	2	2	2	2	4	3	4	4	4	2	5	4	1	0	1	29	0	20	16	0	1	0	1	46
6	6	3	0.482542	5	6	6	6	6	6	6	2	3	2	1	5	5	5	5	5	6	1	2	1	1	0	27	1	20	6	0	1	1	0	46
5	6	-88	-2.4981	3	4	6	6	6	6	6	5	5	5	5	5	5	5	5	5	6	6	5	1	0	0	31	1	23	8	0	1	1	0	46
4	4	4	0.482542	5	3	6	6	6	1	4	1	1	1	1	4	4	3	3	5	1	6	6	0	1	0	24	0	25	10	0	1	0	1	46
6	6	-88	-0.330631	4	6	5	4	4	6	6	3	3	3	3	5	5	5	5	5	6	6	3	0	0	0	-99	1	30	2	0	1	0	0	46
-99	-99	3	-99	-99	-99	-99	-99	-99	-99	-99	-99	-99	-99	-99	-99	-99	-99	-99	-99	-99	-99	-99	0	-99	-99	23	0	-99	1	0	1	0	0	47
-99	-99	3	-99	-99	-99	-99	-99	-99	-99	-99	-99	-99	-99	-99	-99	-99	-99	-99	-99	-99	-99	-99	0	-99	-99	26	0	-99	8	0	1	1	0	47
-99	-99	2.3	-99	-99	-99	-99	-99	-99	-99	-99	-99	-99	-99	-99	-99	-99	-99	-99	-99	-99	-99	-99	0	-99	-99	22	0	-99	4	0	1	0	0	47
4	5	3.5	0.467112	3	4	4	5	3	4	4	3	4	2	4	4	4	3	3	3	5	3	3	0	0	0	21	0	-99	2	0	1	0	0	47
5	6	-88	-0.533842	3	6	6	5	5	5	6	1	2	1	2	5	5	5	5	5	6	5	4	0	1	1	35	1	0	6	0	1	1	0	47
6	5	3.2	0.667302	5	5	4	5	5	5	6	4	5	3	3	4	3	3	3	3	4	3	3	0	1	1	23	0	0	6	0	1	1	0	47
6	6	2.8	-1.13441	3	3	3	4	5	5	5	3	5	3	5	3	4	4	4	4	4	5	3	1	1	0	20	0	8	6	0	1	1	0	47
4	4	1.8	-2.33556	3	1	3	5	4	5	5	1	4	4	4	3	4	3	4	5	6	6	1	0	1	0	24	1	12	2	0	1	0	0	47
6	6	3.3	1.06768	6	6	5	6	3	6	6	6	6	6	6	4	5	5	5	5	6	1	1	1	0	1	21	0	20	6	0	1	1	0	47
-99	6	3	1.06768	5	6	4	4	4	6	6	5	5	4	2	4	5	4	4	5	1	4	1	0	0	0	31	1	20	14	0	1	0	1	47
3	5	2.7	-0.333651	3	3	5	4	5	5	5	3	4	5	5	4	4	4	4	4	6	4	4	0	1	0	25	0	20	6	0	1	1	0	47
5	6	2.9	-0.333651	4	5	5	2	2	5	6	5	5	5	5	4	4	5	4	4	6	6	2	0	0	0	22	0	20	2	0	1	0	0	47
6	6	2.2	0.867493	3	5	4	3	4	5	5	5	5	4	4	3	3	3	3	3	5	5	4	0	0	1	24	0	20	2	0	1	0	0	47
3	4	3.4	0.0667302	2	3	4	4	4	5	5	6	3	3	4	3	4	4	4	4	6	5	2	0	0	0	20	0	20	2	0	1	0	0	47
4	4	2.5	1.06768	3	4	4	3	2	4	4	1	1	1	1	3	3	3	3	3	6	4	4	1	0	1	28	0	20	12	0	1	0	1	47
6	5	3.1	-0.533842	2	3	3	2	3	5	4	4	5	5	5	4	4	4	4	4	2	6	3	1	0	0	26	0	20	12	0	1	0	1	47
5	6	1.7	-0.934223	2	1	6	3	4	4	6	6	6	4	5	5	4	3	4	4	6	5	4	0	0	0	27	0	20	16	0	1	0	1	47
3	5	3.7	0.867493	3	5	6	5	4	3	6	1	3	1	3	3	4	5	5	5	1	3	1	0	1	0	25	0	12	6	0	1	1	0	47
6	6	2.9	-99	3	3	3	2	2	5	6	4	5	2	3	2	5	4	5	5	3	5	5	1	1	0	31	0	20	4	0	1	0	0	48
-99	-99	3.4	-99	-99	-99	-99	-99	-99	-99	-99	-99	-99	-99	-99	-99	-99	-99	-99	-99	-99	-99	-99	0	-99	-99	28	1	-99	6	0	1	1	0	48
-99	-99	2.7	-99	-99	-99	-99	-99	-99	-99	-99	-99	-99	-99	-99	-99	-99	-99	-99	-99	-99	-99	-99	0	-99	-99	21	0	-99	4	0	1	0	0	48
-99	-99	2.6	-99	-99	-99	-99	-99	-99	-99	-99	-99	-99	-99	-99	-99	-99	-99	-99	-99	-99	-99	-99	0	-99	-99	22	0	-99	4	0	1	0	0	48
-99	-99	4	-99	-99	-99	-99	-99	-99	-99	-99	-99	-99	-99	-99	-99	-99	-99	-99	-99	-99	-99	-99	0	-99	-99	19	0	-99	2	0	1	0	0	48
-99	-99	2.7	-99	-99	-99	-99	-99	-99	-99	-99	-99	-99	-99	-99	-99	-99	-99	-99	-99	-99	-99	-99	0	-99	-99	20	0	-99	2	0	1	0	0	48
-99	-99	2.8	-99	-99	-99	-99	-99	-99	-99	-99	-99	-99	-99	-99	-99	-99	-99	-99	-99	-99	-99	-99	0	-99	-99	25	0	-99	7	0	1	1	0	48
-99	-99	2.4	-99	-99	-99	-99	-99	-99	-99	-99	-99	-99	-99	-99	-99	-99	-99	-99	-99	-99	-99	-99	1	-99	-99	23	0	-99	6	0	1	1	0	48
-99	-99	3.8	-99	-99	-99	-99	-99	-99	-99	-99	-99	-99	-99	-99	-99	-99	-99	-99	-99	-99	-99	-99	0	-99	-99	24	0	-99	8	0	1	1	0	48
6	6	2.7	-99	4	3	6	4	5	6	6	5	5	2	5	3	5	5	5	4	1	4	1	0	1	0	19	0	0	2	0	1	0	0	48
6	6	2.7	-1.55858	4	4	3	3	4	6	6	6	6	6	6	4	4	4	4	4	6	4	1	0	0	0	23	0	-99	8	0	1	1	0	48
3	4	2.9	-99	3	4	5	3	6	4	5	3	3	3	3	3	5	1	4	4	5	5	3	0	1	1	29	1	-99	2	0	1	0	0	48
-99	-99	2.2	-99	-99	-99	-99	-99	-99	-99	-99	-99	-99	-99	-99	-99	-99	-99	-99	-99	-99	-99	-99	0	-99	-99	26	0	-99	9	0	1	0	1	48
6	1	3.3	0.480246	4	1	5	4	3	3	6	1	1	1	1	3	5	3	4	5	2	6	4	1	1	1	25	0	-99	8	0	1	1	0	48
[truncated: 1,045 more rows]
